# Supplementary material for: Genetic liability for diet-derived circulating antioxidants, oxidative stress, and risk of osteoarthritis: a Mendelian randomization study
Source: Front Nutr. 2023 Dec 21;10:1233086. doi: 10.3389/fnut.2023.1233086 (PMC10764631; doi:10.3389/fnut.2023.1233086)
Supplement: Supplementary file 1 [file Table_1.XLSX]

## Sheet: Table S1
Table S1 instrumental variables related to absolute circulating antioxidants and OA
SNP	chr	pos	effect_allele	other_allele	Exposures				Outcomes
					Phenotype	Betagene-exposure	SE	P-value	Outcome	Betagene-outcome	SE	P-value
rs10019071	4	181442264	A	G	circulating Retinol	0.66	0.16	3.64e-06	Hip OA (Zengini 2018)	-0.0774319	0.118977	0.512011
rs112293959	15	80358561	G	A	circulating Retinol	-0.43	0.13	5.7e-06	Hip OA (Zengini 2018)	-0.0680362	0.0965712	0.478147
rs114515641	3	118837344	G	T	circulating Retinol	0.41	0.13	7.12e-06	Hip OA (Zengini 2018)	0.0375998	0.0906768	0.679446
rs1153379	21	16678993	A	G	circulating Retinol	-0.32	0.08	6.1e-06	Hip OA (Zengini 2018)	0.00259536	0.0682949	0.969855
rs1176744	11	113803028	C	A	circulating Retinol	-0.21	0.05	3.52e-07	Hip OA (Zengini 2018)	0.00661927	0.0349216	0.8497
rs118025446	6	84904002	A	G	circulating Retinol	-0.48	0.12	9.84e-06	Hip OA (Zengini 2018)	0.0668705	0.0799031	0.405377
rs12955464	18	10141045	G	C	circulating Retinol	-0.23	0.06	3.71e-06	Hip OA (Zengini 2018)	0.0607244	0.046607	0.190527
rs139726207	2	223878661	G	A	circulating Retinol	0.37	0.11	4.46e-06	Hip OA (Zengini 2018)	0.0825979	0.0659338	0.213361
rs149113848	2	81021743	G	C	circulating Retinol	-0.96	0.27	3.47e-06	Hip OA (Zengini 2018)	-0.227905	0.167106	0.183588
rs149478645	7	117400313	G	A	circulating Retinol	-0.51	0.14	1.3e-06	Hip OA (Zengini 2018)	-0.127561	0.114656	0.259645
rs17005512	4	83113756	C	G	circulating Retinol	-0.22	0.06	2.77e-06	Hip OA (Zengini 2018)	-0.0320017	0.0449787	0.475794
rs1842947	17	3316976	G	A	circulating Retinol	-0.19	0.04	8.34e-07	Hip OA (Zengini 2018)	0.00982761	0.0329088	0.765207
rs2147337	20	1612282	G	T	circulating Retinol	0.16	0.04	9e-06	Hip OA (Zengini 2018)	0.0103419	0.0341362	0.761847
rs2367816	2	33873296	G	A	circulating Retinol	0.23	0.05	9.46e-06	Hip OA (Zengini 2018)	-0.0307092	0.0379618	0.419277
rs2417325	12	14171015	T	C	circulating Retinol	0.33	0.08	1.29e-06	Hip OA (Zengini 2018)	-0.0870911	0.0617242	0.161277
rs3890033	3	195591527	C	T	circulating Retinol	0.14	0.04	8.56e-06	Hip OA (Zengini 2018)	0.0001298	0.0329496	0.996824
rs3898702	3	8011098	T	C	circulating Retinol	-0.22	0.05	3.02e-06	Hip OA (Zengini 2018)	-0.0555661	0.0408149	0.171863
rs4135385	3	41279440	G	A	circulating Retinol	0.21	0.05	9.8e-06	Hip OA (Zengini 2018)	0.00648535	0.038236	0.86536
rs58411567	12	124387574	A	G	circulating Retinol	-0.21	0.05	3.02e-07	Hip OA (Zengini 2018)	0.0408459	0.0386012	0.291038
rs6550239	3	20001318	A	G	circulating Retinol	-0.18	0.05	4.4e-06	Hip OA (Zengini 2018)	0.0136884	0.0391149	0.726178
rs75308833	5	34602282	T	C	circulating Retinol	-0.49	0.15	3.51e-06	Hip OA (Zengini 2018)	0.0776592	0.0966654	0.425053
rs7926028	11	50288086	T	G	circulating Retinol	-0.13	0.04	2.75e-06	Hip OA (Zengini 2018)	-0.0102174	0.0321976	0.750979
rs945817	6	75454012	A	G	circulating Retinol	-0.28	0.05	6.46e-07	Hip OA (Zengini 2018)	0.0704914	0.0407218	0.0846818
rs9586119	13	88613487	C	T	circulating Retinol	0.35	0.08	3.34e-06	Hip OA (Zengini 2018)	0.0565659	0.0585379	0.336163
rs2232315	2	169757432	A	G	Lycopene	0.74	0.15	1e-06	Hip OA (Zengini 2018)	-0.167636	0.119823	0.154521
rs341075	11	72257963	A	G	Lycopene	-0.87	0.17	6e-07	Hip OA (Zengini 2018)	-0.228202	0.0866215	0.0097735
rs4635297	15	38327408	A	C	Lycopene	0.26	0.05	6e-07	Hip OA (Zengini 2018)	-0.0457805	0.0421875	0.276428
rs6108801	20	10989519	C	T	Lycopene	-0.48	0.09	4e-07	Hip OA (Zengini 2018)	0.0240795	0.0873387	0.782265
rs7680948	4	140447105	A	C	Lycopene	-0.19	0.03	5e-09	Hip OA (Zengini 2018)	-0.0113445	0.0366351	0.756939
rs12934922	16	81301694	T	A	b-carotene	0.139	0.02	5.9e-10	Hip OA (Zengini 2018)	-0.041194	0.0328396	0.209428
rs6564851	16	81264597	G	T	b-carotene	0.149	0.02	1.6e-24	Hip OA (Zengini 2018)	0.0378329	0.0325026	0.244262
rs7501331	16	81314496	T	C	b-carotene	-0.067	0.02	1.6e-05	Hip OA (Zengini 2018)	0.0376912	0.037842	0.320157
rs10882272	10	95348182	C	T	absolute circulating Retinol	-0.03	0.01	7e-15	Hip OA (Zengini 2018)	0.0611763	0.033159	0.0653928
rs1667255	18	29187279	C	A	absolute circulating Retinol	0.03	0.01	6e-14	Hip OA (Zengini 2018)	-0.0415985	0.0334417	0.213025
rs11057830	12	125307053	A	G	a-tocopherol	0.03	0.01	8.2e-09	Hip OA (Zengini 2018)	-0.0439034	0.0479819	0.358625
rs2108622	19	15990431	T	C	a-tocopherol	0.03	0.01	1.4e-10	Hip OA (Zengini 2018)	0.00627214	0.0351207	0.858296
rs964184	11	116648917	G	C	a-tocopherol	0.04	0.01	7.8e-12	Hip OA (Zengini 2018)	0.0286601	0.0476174	0.548069
rs11057830	12	125307053	A	G	a-tocopherol	0.03	0.01	8.2e-09	Hip or knee OA (Zengini 2018)	0.0082445	0.0285024	0.772519
rs2108622	19	15990431	T	C	a-tocopherol	0.03	0.01	1.4e-10	Hip or knee OA (Zengini 2018)	-0.0215752	0.021286	0.310348
rs964184	11	116648917	G	C	a-tocopherol	0.04	0.01	7.8e-12	Hip or knee OA (Zengini 2018)	0.0130643	0.0286506	0.648709
rs10019071	4	181442264	A	G	circulating Retinol	0.66	0.16	3.64e-06	Hip or knee OA (Zengini 2018)	-0.0205535	0.0726997	0.776962
rs112293959	15	80358561	G	A	circulating Retinol	-0.43	0.13	5.7e-06	Hip or knee OA (Zengini 2018)	-0.0597495	0.057277	0.294074
rs114515641	3	118837344	G	T	circulating Retinol	0.41	0.13	7.12e-06	Hip or knee OA (Zengini 2018)	0.113467	0.0546718	0.0399135
rs1153379	21	16678993	A	G	circulating Retinol	-0.32	0.08	6.1e-06	Hip or knee OA (Zengini 2018)	-0.00160676	0.0409086	0.968653
rs1176744	11	113803028	C	A	circulating Retinol	-0.21	0.05	3.52e-07	Hip or knee OA (Zengini 2018)	-0.0175673	0.0211678	0.406282
rs118025446	6	84904002	A	G	circulating Retinol	-0.48	0.12	9.84e-06	Hip or knee OA (Zengini 2018)	0.0450496	0.0484009	0.353931
rs12955464	18	10141045	G	C	circulating Retinol	-0.23	0.06	3.71e-06	Hip or knee OA (Zengini 2018)	0.0168734	0.0276873	0.541736
rs139726207	2	223878661	G	A	circulating Retinol	0.37	0.11	4.46e-06	Hip or knee OA (Zengini 2018)	0.0271881	0.040224	0.500088
rs149113848	2	81021743	G	C	circulating Retinol	-0.96	0.27	3.47e-06	Hip or knee OA (Zengini 2018)	0.0414039	0.116269	0.720342
rs149478645	7	117400313	G	A	circulating Retinol	-0.51	0.14	1.3e-06	Hip or knee OA (Zengini 2018)	-0.0382394	0.0676536	0.570469
rs17005512	4	83113756	C	G	circulating Retinol	-0.22	0.06	2.77e-06	Hip or knee OA (Zengini 2018)	-0.00255223	0.0271366	0.925015
rs1842947	17	3316976	G	A	circulating Retinol	-0.19	0.04	8.34e-07	Hip or knee OA (Zengini 2018)	0.00728176	0.0198281	0.713424
rs2147337	20	1612282	G	T	circulating Retinol	0.16	0.04	9e-06	Hip or knee OA (Zengini 2018)	0.00460786	0.0205141	0.822252
rs2367816	2	33873296	G	A	circulating Retinol	0.23	0.05	9.46e-06	Hip or knee OA (Zengini 2018)	0.0172126	0.0230543	0.454885
rs2417325	12	14171015	T	C	circulating Retinol	0.33	0.08	1.29e-06	Hip or knee OA (Zengini 2018)	0.0247259	0.0388419	0.5235
rs3890033	3	195591527	C	T	circulating Retinol	0.14	0.04	8.56e-06	Hip or knee OA (Zengini 2018)	0.0236095	0.0197913	0.232887
rs3898702	3	8011098	T	C	circulating Retinol	-0.22	0.05	3.02e-06	Hip or knee OA (Zengini 2018)	-0.044088	0.0245687	0.0719482
rs4135385	3	41279440	G	A	circulating Retinol	0.21	0.05	9.8e-06	Hip or knee OA (Zengini 2018)	-0.0158895	0.0232012	0.493063
rs58411567	12	124387574	A	G	circulating Retinol	-0.21	0.05	3.02e-07	Hip or knee OA (Zengini 2018)	0.00475806	0.0233815	0.838788
rs6550239	3	20001318	A	G	circulating Retinol	-0.18	0.05	4.4e-06	Hip or knee OA (Zengini 2018)	-0.0150592	0.0233723	0.51971
rs75308833	5	34602282	T	C	circulating Retinol	-0.49	0.15	3.51e-06	Hip or knee OA (Zengini 2018)	-0.0591028	0.0616896	0.335241
rs7926028	11	50294795	T	G	circulating Retinol	-0.13	0.04	2.75e-06	Hip or knee OA (Zengini 2018)	2.79e-05	0.0195167	0.999023
rs945817	6	75454012	A	G	circulating Retinol	-0.28	0.05	6.46e-07	Hip or knee OA (Zengini 2018)	-0.00392868	0.0248276	0.874239
rs9586119	13	88613487	C	T	circulating Retinol	0.35	0.08	3.34e-06	Hip or knee OA (Zengini 2018)	0.00559443	0.0357764	0.875799
rs2232315	2	169757432	A	G	Lycopene	0.74	0.15	1e-06	Hip or knee OA (Zengini 2018)	-0.0284455	0.0724106	0.693643
rs341075	11	72257963	A	G	Lycopene	-0.87	0.17	6e-07	Hip or knee OA (Zengini 2018)	-0.105602	0.0561544	0.0625115
rs4635297	15	38327408	A	C	Lycopene	0.26	0.05	6e-07	Hip or knee OA (Zengini 2018)	-0.03998	0.0251925	0.111577
rs6108801	20	10989519	C	T	Lycopene	-0.48	0.09	4e-07	Hip or knee OA (Zengini 2018)	0.0354403	0.0532547	0.504232
rs7680948	4	140447105	A	C	Lycopene	-0.19	0.03	5e-09	Hip or knee OA (Zengini 2018)	-0.0116481	0.0219729	0.596227
rs12934922	16	81301694	T	A	b-carotene	0.139	0.02	5.9e-10	Hip or knee OA (Zengini 2018)	-0.0273549	0.0197058	0.164933
rs6564851	16	81264597	G	T	b-carotene	0.149	0.02	1.6e-24	Hip or knee OA (Zengini 2018)	0.0328246	0.0195439	0.0929544
rs7501331	16	81314496	T	C	b-carotene	-0.067	0.02	1.6e-05	Hip or knee OA (Zengini 2018)	0.0343255	0.0228595	0.13388
rs10882272	10	95348182	C	T	absolute circulating Retinol	-0.03	0.01	7e-15	Hip or knee OA (Zengini 2018)	0.0186725	0.0200765	0.352545
rs1667255	18	29187279	C	A	absolute circulating Retinol	0.03	0.01	6e-14	Hip or knee OA (Zengini 2018)	-0.0153802	0.0200326	0.442463
rs10019071	4	181442264	A	G	circulating Retinol	0.66	0.16	3.64e-06	Knee OA (Zengini 2018)	-0.0642109	0.0884376	0.464969
rs112293959	15	80358561	G	A	circulating Retinol	-0.43	0.13	5.7e-06	Knee OA (Zengini 2018)	-0.0474458	0.0686	0.487195
rs114515641	3	118837344	G	T	circulating Retinol	0.41	0.13	7.12e-06	Knee OA (Zengini 2018)	0.119423	0.0664172	0.0752142
rs1153379	21	16678993	A	G	circulating Retinol	-0.32	0.08	6.1e-06	Knee OA (Zengini 2018)	-0.0242988	0.0495902	0.624968
rs1176744	11	113803028	C	A	circulating Retinol	-0.21	0.05	3.52e-07	Knee OA (Zengini 2018)	-0.0373186	0.0257302	0.146366
rs118025446	6	84904002	A	G	circulating Retinol	-0.48	0.12	9.84e-06	Knee OA (Zengini 2018)	0.0263265	0.0593083	0.657896
rs12955464	18	10141045	G	C	circulating Retinol	-0.23	0.06	3.71e-06	Knee OA (Zengini 2018)	-0.00105964	0.0333132	0.974646
rs139726207	2	223878661	G	A	circulating Retinol	0.37	0.11	4.46e-06	Knee OA (Zengini 2018)	-0.0156996	0.0492592	0.749611
rs149113848	2	81021743	G	C	circulating Retinol	-0.96	0.27	3.47e-06	Knee OA (Zengini 2018)	0.281883	0.155387	0.0589712
rs149478645	7	117400313	G	A	circulating Retinol	-0.51	0.14	1.3e-06	Knee OA (Zengini 2018)	-0.00908626	0.080558	0.909909
rs17005512	4	83113756	C	G	circulating Retinol	-0.22	0.06	2.77e-06	Knee OA (Zengini 2018)	-0.015312	0.0329745	0.642038
rs1842947	17	3316976	G	A	circulating Retinol	-0.19	0.04	8.34e-07	Knee OA (Zengini 2018)	0.00781052	0.0241576	0.746445
rs2147337	20	1612282	G	T	circulating Retinol	0.16	0.04	9e-06	Knee OA (Zengini 2018)	-0.021584	0.0248866	0.386067
rs2367816	2	33873296	G	A	circulating Retinol	0.23	0.05	9.46e-06	Knee OA (Zengini 2018)	0.0223766	0.0280504	0.424467
rs2417325	12	14171015	T	C	circulating Retinol	0.33	0.08	1.29e-06	Knee OA (Zengini 2018)	0.0787188	0.0478369	0.0974227
rs3890033	3	195591527	C	T	circulating Retinol	0.14	0.04	8.56e-06	Knee OA (Zengini 2018)	0.0437783	0.0240091	0.0682134
rs3898702	3	8011098	T	C	circulating Retinol	-0.22	0.05	3.02e-06	Knee OA (Zengini 2018)	-0.0442612	0.0298146	0.136575
rs4135385	3	41279440	G	A	circulating Retinol	0.21	0.05	9.8e-06	Knee OA (Zengini 2018)	-0.0229516	0.0283529	0.417647
rs58411567	12	124387574	A	G	circulating Retinol	-0.21	0.05	3.02e-07	Knee OA (Zengini 2018)	0.0154065	0.0284521	0.58848
rs6550239	3	20001318	A	G	circulating Retinol	-0.18	0.05	4.4e-06	Knee OA (Zengini 2018)	-0.0189031	0.0282995	0.504579
rs75308833	5	34602282	T	C	circulating Retinol	-0.49	0.15	3.51e-06	Knee OA (Zengini 2018)	-0.140249	0.0773596	0.0658886
rs7926028	11	50294795	T	G	circulating Retinol	-0.13	0.04	2.75e-06	Knee OA (Zengini 2018)	0.0137424	0.0237562	0.562953
rs945817	6	75454012	A	G	circulating Retinol	-0.28	0.05	6.46e-07	Knee OA (Zengini 2018)	-0.0217769	0.0303287	0.472128
rs9586119	13	88613487	C	T	circulating Retinol	0.35	0.08	3.34e-06	Knee OA (Zengini 2018)	-0.0243548	0.0436266	0.575847
rs2232315	2	169757432	A	G	Lycopene	0.74	0.15	1e-06	Knee OA (Zengini 2018)	-0.0482865	0.08823	0.582393
rs341075	11	72257963	A	G	Lycopene	-0.87	0.17	6e-07	Knee OA (Zengini 2018)	0.00128854	0.0701814	0.985344
rs4635297	15	38327408	A	C	Lycopene	0.26	0.05	6e-07	Knee OA (Zengini 2018)	-0.0301892	0.0305834	0.322645
rs6108801	20	10989519	C	T	Lycopene	-0.48	0.09	4e-07	Knee OA (Zengini 2018)	0.063258	0.0654408	0.330631
rs7680948	4	140447105	A	C	Lycopene	-0.19	0.03	5e-09	Knee OA (Zengini 2018)	-0.0309686	0.0266095	0.245139
rs11057830	12	125307053	A	G	a-tocopherol	0.03	0.01	8.2e-09	Knee OA (Zengini 2018)	0.0181224	0.0343023	0.597757
rs2108622	19	15990431	T	C	a-tocopherol	0.03	0.01	1.4e-10	Knee OA (Zengini 2018)	-0.023527	0.02578	0.360976
rs964184	11	116648917	G	C	a-tocopherol	0.04	0.01	7.8e-12	Knee OA (Zengini 2018)	0.00476966	0.0348301	0.891228
rs10882272	10	95348182	C	T	absolute circulating Retinol	-0.03	0.01	7e-15	Knee OA (Zengini 2018)	0.00685058	0.0244371	0.779256
rs1667255	18	29187279	C	A	absolute circulating Retinol	0.03	0.01	6e-14	Knee OA (Zengini 2018)	0.0171647	0.0243148	0.480397
rs12934922	16	81301694	T	A	b-carotene	0.139	0.02	5.9e-10	Knee OA (Zengini 2018)	-0.0269989	0.0239507	0.25946
rs6564851	16	81264597	G	T	b-carotene	0.149	0.02	1.6e-24	Knee OA (Zengini 2018)	0.0137956	0.0237407	0.561135
rs7501331	16	81314496	T	C	b-carotene	-0.067	0.02	1.6e-05	Knee OA (Zengini 2018)	0.0157299	0.0277478	0.571106
rs10019071	4	181442264	A	G	circulating Retinol	0.66	0.16	3.64e-06	Knee OA (Tachmazidou 2019)	0.0658	0.0341	0.0535094
rs112293959	15	80358561	G	A	circulating Retinol	-0.43	0.13	5.7e-06	Knee OA (Tachmazidou 2019)	-0.0276	0.0262	0.2919
rs114515641	3	118837344	G	T	circulating Retinol	0.41	0.13	7.12e-06	Knee OA (Tachmazidou 2019)	-0.0027	0.027	0.9207
rs1153379	21	16678993	A	G	circulating Retinol	-0.32	0.08	6.1e-06	Knee OA (Tachmazidou 2019)	-0.0258	0.0193	0.1827
rs1176744	11	113803028	C	A	circulating Retinol	-0.21	0.05	3.52e-07	Knee OA (Tachmazidou 2019)	-0.0074	0.01	0.459701
rs118025446	6	84904002	A	G	circulating Retinol	-0.48	0.12	9.84e-06	Knee OA (Tachmazidou 2019)	-0.0264	0.0237	0.2661
rs12955464	18	10141045	G	C	circulating Retinol	-0.23	0.06	3.71e-06	Knee OA (Tachmazidou 2019)	0.0098	0.0132	0.4576
rs139726207	2	223878661	G	A	circulating Retinol	0.37	0.11	4.46e-06	Knee OA (Tachmazidou 2019)	0.0357	0.0202	0.0767591
rs149113848	2	81021743	G	C	circulating Retinol	-0.96	0.27	3.47e-06	Knee OA (Tachmazidou 2019)	-0.0314	0.0541	0.5618
rs149478645	7	117400313	G	A	circulating Retinol	-0.51	0.14	1.3e-06	Knee OA (Tachmazidou 2019)	-0.0461	0.0316	0.1439
rs17005512	4	83113756	C	G	circulating Retinol	-0.22	0.06	2.77e-06	Knee OA (Tachmazidou 2019)	-0.0056	0.0128	0.664
rs1842947	17	3316976	G	A	circulating Retinol	-0.19	0.04	8.34e-07	Knee OA (Tachmazidou 2019)	0.011	0.0093	0.241
rs2147337	20	1612282	G	T	circulating Retinol	0.16	0.04	9e-06	Knee OA (Tachmazidou 2019)	0.001	0.0097	0.9152
rs2367816	2	33873296	G	A	circulating Retinol	0.23	0.05	9.46e-06	Knee OA (Tachmazidou 2019)	-0.0196	0.0109	0.0723502
rs2417325	12	14171015	T	C	circulating Retinol	0.33	0.08	1.29e-06	Knee OA (Tachmazidou 2019)	0.0304	0.0182	0.0937389
rs3890033	3	195591527	C	T	circulating Retinol	0.14	0.04	8.56e-06	Knee OA (Tachmazidou 2019)	0.0025	0.0099	0.803
rs3898702	3	8011098	T	C	circulating Retinol	-0.22	0.05	3.02e-06	Knee OA (Tachmazidou 2019)	0.0066	0.0116	0.5713
rs4135385	3	41279440	G	A	circulating Retinol	0.21	0.05	9.8e-06	Knee OA (Tachmazidou 2019)	-0.024	0.011	0.02988
rs58411567	12	124387574	A	G	circulating Retinol	-0.21	0.05	3.02e-07	Knee OA (Tachmazidou 2019)	0.0016	0.0111	0.8863
rs6550239	3	20001318	A	G	circulating Retinol	-0.18	0.05	4.4e-06	Knee OA (Tachmazidou 2019)	-0.0014	0.0111	0.8999
rs75308833	5	34602282	T	C	circulating Retinol	-0.49	0.15	3.51e-06	Knee OA (Tachmazidou 2019)	0.0289	0.0291	0.3204
rs7926028	11	50213631	T	G	circulating Retinol	-0.13	0.04	2.75e-06	Knee OA (Tachmazidou 2019)	-0.0127	0.0093	0.171
rs945817	6	75454012	A	G	circulating Retinol	-0.28	0.05	6.46e-07	Knee OA (Tachmazidou 2019)	-0.0066	0.0117	0.577
rs9586119	13	88613487	C	T	circulating Retinol	0.35	0.08	3.34e-06	Knee OA (Tachmazidou 2019)	0.0087	0.0165	0.5986
rs11057830	12	125307053	A	G	a-tocopherol	0.03	0.01	8.2e-09	Knee OA (Tachmazidou 2019)	0.0076	0.0134	0.5716
rs2108622	19	15990431	T	C	a-tocopherol	0.03	0.01	1.4e-10	Knee OA (Tachmazidou 2019)	-0.0149	0.0101	0.1395
rs964184	11	116648917	G	C	a-tocopherol	0.04	0.01	7.8e-12	Knee OA (Tachmazidou 2019)	-0.0001	0.0137	0.9953
rs2232315	2	169757432	A	G	Lycopene	0.74	0.15	1e-06	Knee OA (Tachmazidou 2019)	0.0169	0.0341	0.6206
rs341075	11	72257963	A	G	Lycopene	-0.87	0.17	6e-07	Knee OA (Tachmazidou 2019)	0.0407	0.0274	0.1374
rs4635297	15	38327408	A	C	Lycopene	0.26	0.05	6e-07	Knee OA (Tachmazidou 2019)	-0.0084	0.0119	0.4821
rs6108801	20	10989519	C	T	Lycopene	-0.48	0.09	4e-07	Knee OA (Tachmazidou 2019)	0.0098	0.0249	0.693499
rs7680948	4	140447105	A	C	Lycopene	-0.19	0.03	5e-09	Knee OA (Tachmazidou 2019)	-0.0021	0.0104	0.8372
rs10882272	10	95348182	C	T	absolute circulating Retinol	-0.03	0.01	7e-15	Knee OA (Tachmazidou 2019)	-0.0064	0.0095	0.502
rs1667255	18	29187279	C	A	absolute circulating Retinol	0.03	0.01	6e-14	Knee OA (Tachmazidou 2019)	0.0023	0.0095	0.8128
rs12934922	16	81301694	T	A	b-carotene	0.139	0.02	5.9e-10	Knee OA (Tachmazidou 2019)	-0.0121	0.0093	0.1951
rs6564851	16	81264597	G	T	b-carotene	0.149	0.02	1.6e-24	Knee OA (Tachmazidou 2019)	-0.0068	0.0093	0.4614
rs7501331	16	81314496	T	C	b-carotene	-0.067	0.02	1.6e-05	Knee OA (Tachmazidou 2019)	-0.009	0.0109	0.4065
rs10019071	4	181442264	A	G	circulating Retinol	0.66	0.16	3.64e-06	Hip OA (Tachmazidou 2019)	0.0902	0.0431	0.0361801
rs112293959	15	80358561	G	A	circulating Retinol	-0.43	0.13	5.7e-06	Hip OA (Tachmazidou 2019)	-0.0622	0.033	0.0593403
rs114515641	3	118837344	G	T	circulating Retinol	0.41	0.13	7.12e-06	Hip OA (Tachmazidou 2019)	0.0392	0.0335	0.2419
rs1153379	21	16678993	A	G	circulating Retinol	-0.32	0.08	6.1e-06	Hip OA (Tachmazidou 2019)	-0.0198	0.0243	0.4158
rs1176744	11	113803028	C	A	circulating Retinol	-0.21	0.05	3.52e-07	Hip OA (Tachmazidou 2019)	-0.0091	0.0126	0.4707
rs118025446	6	84904002	A	G	circulating Retinol	-0.48	0.12	9.84e-06	Hip OA (Tachmazidou 2019)	0.0103	0.0297	0.728501
rs12955464	18	10141045	G	C	circulating Retinol	-0.23	0.06	3.71e-06	Hip OA (Tachmazidou 2019)	0.0193	0.0165	0.2434
rs139726207	2	223878661	G	A	circulating Retinol	0.37	0.11	4.46e-06	Hip OA (Tachmazidou 2019)	0.0425	0.026	0.1029
rs149113848	2	81021743	G	C	circulating Retinol	-0.96	0.27	3.47e-06	Hip OA (Tachmazidou 2019)	-0.0505	0.0687	0.4623
rs149478645	7	117400313	G	A	circulating Retinol	-0.51	0.14	1.3e-06	Hip OA (Tachmazidou 2019)	-0.0602	0.0398	0.1297
rs17005512	4	83113756	C	G	circulating Retinol	-0.22	0.06	2.77e-06	Hip OA (Tachmazidou 2019)	-0.0048	0.0161	0.7641
rs1842947	17	3316976	G	A	circulating Retinol	-0.19	0.04	8.34e-07	Hip OA (Tachmazidou 2019)	0.0012	0.0117	0.9207
rs2147337	20	1616206	G	T	circulating Retinol	0.16	0.04	9e-06	Hip OA (Tachmazidou 2019)	-0.0009	0.0122	0.9416
rs2367816	2	33873296	G	A	circulating Retinol	0.23	0.05	9.46e-06	Hip OA (Tachmazidou 2019)	0.0012	0.0137	0.9278
rs2417325	12	14171015	T	C	circulating Retinol	0.33	0.08	1.29e-06	Hip OA (Tachmazidou 2019)	-0.0331	0.0228	0.1454
rs3890033	3	195591527	C	T	circulating Retinol	0.14	0.04	8.56e-06	Hip OA (Tachmazidou 2019)	0.0034	0.0128	0.7888
rs3898702	3	8011098	T	C	circulating Retinol	-0.22	0.05	3.02e-06	Hip OA (Tachmazidou 2019)	-0.039	0.0146	0.007416
rs4135385	3	41279440	G	A	circulating Retinol	0.21	0.05	9.8e-06	Hip OA (Tachmazidou 2019)	-0.0178	0.0138	0.1981
rs58411567	12	124387574	A	G	circulating Retinol	-0.21	0.05	3.02e-07	Hip OA (Tachmazidou 2019)	-0.0099	0.0139	0.4763
rs6550239	3	20001318	A	G	circulating Retinol	-0.18	0.05	4.4e-06	Hip OA (Tachmazidou 2019)	0.0291	0.014	0.0371296
rs75308833	5	34602282	T	C	circulating Retinol	-0.49	0.15	3.51e-06	Hip OA (Tachmazidou 2019)	0.034	0.0365	0.3518
rs7926028	11	50213631	T	G	circulating Retinol	-0.13	0.04	2.75e-06	Hip OA (Tachmazidou 2019)	-0.0173	0.0116	0.1377
rs945817	6	75454012	A	G	circulating Retinol	-0.28	0.05	6.46e-07	Hip OA (Tachmazidou 2019)	0.0127	0.0147	0.389
rs9586119	13	88613487	C	T	circulating Retinol	0.35	0.08	3.34e-06	Hip OA (Tachmazidou 2019)	0.019	0.0207	0.3597
rs10882272	10	95348182	C	T	absolute circulating Retinol	-0.03	0.01	7e-15	Hip OA (Tachmazidou 2019)	0.0288	0.012	0.0163301
rs1667255	18	29187279	C	A	absolute circulating Retinol	0.03	0.01	6e-14	Hip OA (Tachmazidou 2019)	-0.0195	0.012	0.1039
rs12934922	16	81301694	T	A	b-carotene	0.139	0.02	5.9e-10	Hip OA (Tachmazidou 2019)	-0.0316	0.0117	0.00695104
rs6564851	16	81264597	G	T	b-carotene	0.149	0.02	1.6e-24	Hip OA (Tachmazidou 2019)	0.0069	0.0117	0.5526
rs7501331	16	81314496	T	C	b-carotene	-0.067	0.02	1.6e-05	Hip OA (Tachmazidou 2019)	-0.0045	0.0137	0.7418
rs2232315	2	169757432	A	G	Lycopene	0.74	0.15	1e-06	Hip OA (Tachmazidou 2019)	-0.0187	0.043	0.6642
rs341075	11	72257963	A	G	Lycopene	-0.87	0.17	6e-07	Hip OA (Tachmazidou 2019)	-0.0434	0.0342	0.2049
rs4635297	15	38327408	A	C	Lycopene	0.26	0.05	6e-07	Hip OA (Tachmazidou 2019)	0.0162	0.015	0.2787
rs6108801	20	10989519	C	T	Lycopene	-0.48	0.09	4e-07	Hip OA (Tachmazidou 2019)	0.0351	0.0314	0.2627
rs7680948	4	140447105	A	C	Lycopene	-0.19	0.03	5e-09	Hip OA (Tachmazidou 2019)	-0.0071	0.0131	0.5886
rs11057830	12	125307053	A	G	a-tocopherol	0.03	0.01	8.2e-09	Hip OA (Tachmazidou 2019)	-0.0038	0.0169	0.8205
rs2108622	19	15990431	T	C	a-tocopherol	0.03	0.01	1.4e-10	Hip OA (Tachmazidou 2019)	0.018	0.0127	0.1551
rs964184	11	116648917	G	C	a-tocopherol	0.04	0.01	7.8e-12	Hip OA (Tachmazidou 2019)	-0.0338	0.0172	0.0500495
rs10019071	4	181442264	A	G	circulating Retinol	0.66	0.16	3.64e-06	Hip or knee OA (Tachmazidou 2019)	0.0669	0.0279	0.0165798
rs112293959	15	80358561	G	A	circulating Retinol	-0.43	0.13	5.7e-06	Hip or knee OA (Tachmazidou 2019)	-0.0358	0.0215	0.0954795
rs114515641	3	118837344	G	T	circulating Retinol	0.41	0.13	7.12e-06	Hip or knee OA (Tachmazidou 2019)	0.0087	0.022	0.691301
rs1153379	21	16678993	A	G	circulating Retinol	-0.32	0.08	6.1e-06	Hip or knee OA (Tachmazidou 2019)	-0.0173	0.0158	0.2759
rs1176744	11	113803028	C	A	circulating Retinol	-0.21	0.05	3.52e-07	Hip or knee OA (Tachmazidou 2019)	-0.0054	0.0082	0.5129
rs118025446	6	84904002	A	G	circulating Retinol	-0.48	0.12	9.84e-06	Hip or knee OA (Tachmazidou 2019)	-0.012	0.0194	0.5348
rs12955464	18	10141045	G	C	circulating Retinol	-0.23	0.06	3.71e-06	Hip or knee OA (Tachmazidou 2019)	0.0093	0.0108	0.3876
rs139726207	2	223878661	G	A	circulating Retinol	0.37	0.11	4.46e-06	Hip or knee OA (Tachmazidou 2019)	0.0346	0.0166	0.0371501
rs149113848	2	81021743	G	C	circulating Retinol	-0.96	0.27	3.47e-06	Hip or knee OA (Tachmazidou 2019)	-0.0157	0.0445	0.724299
rs149478645	7	117400313	G	A	circulating Retinol	-0.51	0.14	1.3e-06	Hip or knee OA (Tachmazidou 2019)	-0.0528	0.0259	0.0411699
rs17005512	4	83113756	C	G	circulating Retinol	-0.22	0.06	2.77e-06	Hip or knee OA (Tachmazidou 2019)	-0.0048	0.0105	0.644401
rs1842947	17	3316976	G	A	circulating Retinol	-0.19	0.04	8.34e-07	Hip or knee OA (Tachmazidou 2019)	0.006	0.0076	0.4293
rs2147337	20	1612282	G	T	circulating Retinol	0.16	0.04	9e-06	Hip or knee OA (Tachmazidou 2019)	0.0014	0.0079	0.8567
rs2367816	2	33873296	G	A	circulating Retinol	0.23	0.05	9.46e-06	Hip or knee OA (Tachmazidou 2019)	-0.0112	0.0089	0.2107
rs2417325	12	14171015	T	C	circulating Retinol	0.33	0.08	1.29e-06	Hip or knee OA (Tachmazidou 2019)	0.0008	0.0148	0.9558
rs3890033	3	195591527	C	T	circulating Retinol	0.14	0.04	8.56e-06	Hip or knee OA (Tachmazidou 2019)	0.002	0.0082	0.8055
rs3898702	3	8011098	T	C	circulating Retinol	-0.22	0.05	3.02e-06	Hip or knee OA (Tachmazidou 2019)	-0.0099	0.0095	0.2961
rs4135385	3	41279440	G	A	circulating Retinol	0.21	0.05	9.8e-06	Hip or knee OA (Tachmazidou 2019)	-0.0196	0.009	0.0305302
rs58411567	12	124387574	A	G	circulating Retinol	-0.21	0.05	3.02e-07	Hip or knee OA (Tachmazidou 2019)	-0.0067	0.0091	0.4635
rs6550239	3	20001318	A	G	circulating Retinol	-0.18	0.05	4.4e-06	Hip or knee OA (Tachmazidou 2019)	0.008	0.0091	0.3775
rs75308833	5	34602282	T	C	circulating Retinol	-0.49	0.15	3.51e-06	Hip or knee OA (Tachmazidou 2019)	0.0214	0.0238	0.3677
rs7926028	11	50213631	T	G	circulating Retinol	-0.13	0.04	2.75e-06	Hip or knee OA (Tachmazidou 2019)	-0.0145	0.0076	0.0561798
rs945817	6	75459807	A	G	circulating Retinol	-0.28	0.05	6.46e-07	Hip or knee OA (Tachmazidou 2019)	-0.0031	0.0099	0.7535
rs9586119	13	88613487	C	T	circulating Retinol	0.35	0.08	3.34e-06	Hip or knee OA (Tachmazidou 2019)	0.0118	0.0135	0.3812
rs11057830	12	125307053	A	G	a-tocopherol	0.03	0.01	8.2e-09	Hip or knee OA (Tachmazidou 2019)	0.0045	0.011	0.681999
rs2108622	19	15990431	T	C	a-tocopherol	0.03	0.01	1.4e-10	Hip or knee OA (Tachmazidou 2019)	-0.0039	0.0083	0.6398
rs964184	11	116648917	G	C	a-tocopherol	0.04	0.01	7.8e-12	Hip or knee OA (Tachmazidou 2019)	-0.0115	0.0112	0.3067
rs12934922	16	81301694	T	A	b-carotene	0.139	0.02	5.9e-10	Hip or knee OA (Tachmazidou 2019)	-0.0181	0.0076	0.0179602
rs6564851	16	81264597	G	T	b-carotene	0.149	0.02	1.6e-24	Hip or knee OA (Tachmazidou 2019)	-0.0009	0.0076	0.9021
rs7501331	16	81314496	T	C	b-carotene	-0.067	0.02	1.6e-05	Hip or knee OA (Tachmazidou 2019)	-0.0073	0.0089	0.4102
rs2232315	2	169757432	A	G	Lycopene	0.74	0.15	1e-06	Hip or knee OA (Tachmazidou 2019)	0.0157	0.0279	0.573099
rs341075	11	72257963	A	G	Lycopene	-0.87	0.17	6e-07	Hip or knee OA (Tachmazidou 2019)	0.0228	0.0224	0.3084
rs4635297	15	38327408	A	C	Lycopene	0.26	0.05	6e-07	Hip or knee OA (Tachmazidou 2019)	0.0007	0.0097	0.9393
rs6108801	20	10989519	C	T	Lycopene	-0.48	0.09	4e-07	Hip or knee OA (Tachmazidou 2019)	0.0245	0.0204	0.2295
rs7680948	4	140447105	A	C	Lycopene	-0.19	0.03	5e-09	Hip or knee OA (Tachmazidou 2019)	-0.0034	0.0085	0.6876
rs10882272	10	95348182	C	T	absolute circulating Retinol	-0.03	0.01	7e-15	Hip or knee OA (Tachmazidou 2019)	0.0057	0.0078	0.4688
rs1667255	18	29187279	C	A	absolute circulating Retinol	0.03	0.01	6e-14	Hip or knee OA (Tachmazidou 2019)	-0.0044	0.0078	0.577

## Sheet: Table S2
Table S2 instrumental variables related to circulating antioxidants metabolites and OA
SNP	chr	pos	effect_allele	other_allele	Exposures				Outcomes
					Phenotype	Betagene-exposure	SE	P-value	Outcome	Betagene-outcome	SE	P-value
rs10077932	5	2450679	T	C	Ascorbate (Vitamin C)	-0.0046	0.0143	0.7484	Hip OA (Zengini 2018)	0.0128207	0.0423202	0.762128
rs1013104	17	12187236	T	C	Ascorbate (Vitamin C)	-0.0034	0.0106	0.748101	Hip OA (Zengini 2018)	0.028791	0.0327185	0.379008
rs10163969	18	9067439	T	G	Ascorbate (Vitamin C)	-0.0241	0.0281	0.3908	Hip OA (Zengini 2018)	-0.0529508	0.0861337	0.536693
rs10245705	7	26129672	T	C	Ascorbate (Vitamin C)	0.0069	0.041	0.8659	Hip OA (Zengini 2018)	-0.239113	0.128872	0.0561733
rs10466757	12	24984990	T	A	Ascorbate (Vitamin C)	-0.0042	0.0163	0.7951	Hip OA (Zengini 2018)	-0.0280811	0.0370334	0.448883
rs10492212	12	107296945	T	C	Ascorbate (Vitamin C)	0.0102	0.0135	0.4526	Hip OA (Zengini 2018)	0.0510184	0.0441047	0.248972
rs10520845	5	16879933	A	C	Ascorbate (Vitamin C)	0.0242	0.0519	0.6414	Hip OA (Zengini 2018)	0.00338805	0.147577	0.981708
rs1060467	19	16024538	G	A	Ascorbate (Vitamin C)	0.0133	0.0114	0.2414	Hip OA (Zengini 2018)	-0.0363033	0.0327503	0.267326
rs10935814	3	150352873	A	G	Ascorbate (Vitamin C)	-0.0234	0.0226	0.3001	Hip OA (Zengini 2018)	0.0458054	0.0496065	0.357442
rs11145330	9	71733603	C	A	Ascorbate (Vitamin C)	0.002	0.0188	0.9154	Hip OA (Zengini 2018)	-0.0989379	0.0525721	0.0578416
rs11167905	5	144906846	C	T	Ascorbate (Vitamin C)	-0.0804	0.0164	9.83e-07	Hip OA (Zengini 2018)	-0.0341671	0.0447893	0.444435
rs11992435	8	81526083	G	A	Ascorbate (Vitamin C)	-0.0075	0.0251	0.763901	Hip OA (Zengini 2018)	-0.0778128	0.0706162	0.266931
rs13069990	3	115620801	T	C	Ascorbate (Vitamin C)	-0.0506	0.011	4.44e-06	Hip OA (Zengini 2018)	-0.0642877	0.0336259	0.0554958
rs13103690	4	9972778	G	T	Ascorbate (Vitamin C)	0.0474	0.0104	5.2e-06	Hip OA (Zengini 2018)	-0.0155721	0.0325613	0.632431
rs13336771	16	48318728	A	C	Ascorbate (Vitamin C)	0.0196	0.0166	0.2371	Hip OA (Zengini 2018)	-0.0226607	0.0457369	0.619721
rs1404410	7	124248950	G	C	Ascorbate (Vitamin C)	-0.0002	0.0139	0.9864	Hip OA (Zengini 2018)	0.0361366	0.0412025	0.381464
rs1532701	16	55698027	A	G	Ascorbate (Vitamin C)	-0.0041	0.0106	0.6957	Hip OA (Zengini 2018)	0.00578951	0.0323691	0.858042
rs2070006	4	155513866	C	T	Ascorbate (Vitamin C)	-0.0512	0.0112	4.76e-06	Hip OA (Zengini 2018)	-0.0373485	0.0330011	0.258153
rs261301	15	58686939	C	T	Ascorbate (Vitamin C)	-0.0104	0.014	0.4568	Hip OA (Zengini 2018)	-0.0468761	0.0468994	0.319097
rs261342	15	58731153	C	G	Ascorbate (Vitamin C)	-0.0194	0.0131	0.1382	Hip OA (Zengini 2018)	-0.0548306	0.0389077	0.160005
rs2794327	1	3512341	T	C	Ascorbate (Vitamin C)	0.0105	0.0116	0.3649	Hip OA (Zengini 2018)	-0.0182192	0.0349368	0.602225
rs577596	22	25931606	A	G	Ascorbate (Vitamin C)	-0.0567	0.0114	6.68e-07	Hip OA (Zengini 2018)	0.012921	0.0340213	0.704213
rs6713914	2	59523041	C	T	Ascorbate (Vitamin C)	-0.0593	0.0116	3.22e-07	Hip OA (Zengini 2018)	-0.0332011	0.0326607	0.309209
rs6826474	4	96650120	T	C	Ascorbate (Vitamin C)	-0.1383	0.0288	1.56e-06	Hip OA (Zengini 2018)	-0.0465967	0.103107	0.649841
rs6834631	4	122315665	G	T	Ascorbate (Vitamin C)	-0.1306	0.0267	1.03e-06	Hip OA (Zengini 2018)	0.129959	0.0746567	0.085202
rs7038957	9	106539439	C	T	Ascorbate (Vitamin C)	-0.0223	0.0146	0.1258	Hip OA (Zengini 2018)	0.0770647	0.0424833	0.0710232
rs7112460	11	125751859	T	C	Ascorbate (Vitamin C)	0.1084	0.0223	1.14e-06	Hip OA (Zengini 2018)	0.124834	0.0656736	0.0598577
rs7238006	18	31927898	C	T	Ascorbate (Vitamin C)	-0.0216	0.0191	0.2568	Hip OA (Zengini 2018)	-0.0217947	0.0644064	0.734585
rs7350776	15	33689075	G	C	Ascorbate (Vitamin C)	-0.0044	0.0112	0.6979	Hip OA (Zengini 2018)	0.000777806	0.035267	0.98243
rs7930821	11	19142695	T	C	Ascorbate (Vitamin C)	0.028	0.0413	0.4977	Hip OA (Zengini 2018)	-0.00523077	0.118702	0.964781
rs8057559	16	73317172	T	C	Ascorbate (Vitamin C)	0.1395	0.0314	9.1e-06	Hip OA (Zengini 2018)	0.123961	0.0982302	0.21199
rs808686	20	19717135	A	G	Ascorbate (Vitamin C)	0.0598	0.0128	3.01e-06	Hip OA (Zengini 2018)	0.0113615	0.0325755	0.727245
rs9419004	10	134914522	C	G	Ascorbate (Vitamin C)	-0.254	0.0563	6.53e-06	Hip OA (Zengini 2018)	0.078599	0.0357397	0.0283753
rs9606290	22	20218237	A	G	Ascorbate (Vitamin C)	0.159	0.0352	6.32e-06	Hip OA (Zengini 2018)	0.0488542	0.0376303	0.195179
rs10077932	5	2450679	T	C	Alpha-tocopherol	0.0063	0.0048	0.1825	Hip OA (Zengini 2018)	0.0128207	0.0423202	0.762128
rs1013104	17	12187236	T	C	Alpha-tocopherol	0.0004	0.003	0.905	Hip OA (Zengini 2018)	0.028791	0.0327185	0.379008
rs10163969	18	9067439	T	G	Alpha-tocopherol	-0.0352	0.008	9.38e-06	Hip OA (Zengini 2018)	-0.0529508	0.0861337	0.536693
rs10245705	7	26129672	T	C	Alpha-tocopherol	-0.0663	0.0127	1.95e-07	Hip OA (Zengini 2018)	-0.239113	0.128872	0.0561733
rs10466757	12	24984990	T	A	Alpha-tocopherol	-0.0124	0.006	0.0403999	Hip OA (Zengini 2018)	-0.0280811	0.0370334	0.448883
rs10492212	12	107296945	T	C	Alpha-tocopherol	0.0054	0.0038	0.1564	Hip OA (Zengini 2018)	0.0510184	0.0441047	0.248972
rs10520845	5	16879933	A	C	Alpha-tocopherol	-0.0012	0.0177	0.9471	Hip OA (Zengini 2018)	0.00338805	0.147577	0.981708
rs1060467	19	16024538	G	A	Alpha-tocopherol	-0.0076	0.0031	0.0146501	Hip OA (Zengini 2018)	-0.0363033	0.0327503	0.267326
rs10935814	3	150352873	A	G	Alpha-tocopherol	-0.037	0.0083	9.44e-06	Hip OA (Zengini 2018)	0.0458054	0.0496065	0.357442
rs11145330	9	71733603	C	A	Alpha-tocopherol	-0.0324	0.0068	1.95e-06	Hip OA (Zengini 2018)	-0.0989379	0.0525721	0.0578416
rs11167905	5	144906846	C	T	Alpha-tocopherol	-0.0038	0.0046	0.4136	Hip OA (Zengini 2018)	-0.0341671	0.0447893	0.444435
rs11992435	8	81526083	G	A	Alpha-tocopherol	-0.0327	0.0072	6.38e-06	Hip OA (Zengini 2018)	-0.0778128	0.0706162	0.266931
rs13069990	3	115620801	T	C	Alpha-tocopherol	-0.0008	0.0031	0.79	Hip OA (Zengini 2018)	-0.0642877	0.0336259	0.0554958
rs13103690	4	9972778	G	T	Alpha-tocopherol	0.0068	0.003	0.0241602	Hip OA (Zengini 2018)	-0.0155721	0.0325613	0.632431
rs13336771	16	48318728	A	C	Alpha-tocopherol	0.007	0.0061	0.25	Hip OA (Zengini 2018)	-0.0226607	0.0457369	0.619721
rs1404410	7	124248950	G	C	Alpha-tocopherol	0.0236	0.0052	4.57e-06	Hip OA (Zengini 2018)	0.0361366	0.0412025	0.381464
rs1532701	16	55698027	A	G	Alpha-tocopherol	0.0137	0.003	5.07e-06	Hip OA (Zengini 2018)	0.00578951	0.0323691	0.858042
rs2070006	4	155513866	C	T	Alpha-tocopherol	0.0012	0.0031	0.699401	Hip OA (Zengini 2018)	-0.0373485	0.0330011	0.258153
rs261301	15	58686939	C	T	Alpha-tocopherol	-0.0035	0.0041	0.3967	Hip OA (Zengini 2018)	-0.0468761	0.0468994	0.319097
rs261342	15	58731153	C	G	Alpha-tocopherol	-0.0169	0.0037	5.41e-06	Hip OA (Zengini 2018)	-0.0548306	0.0389077	0.160005
rs2794327	1	3512341	T	C	Alpha-tocopherol	-0.0001	0.004	0.974	Hip OA (Zengini 2018)	-0.0182192	0.0349368	0.602225
rs577596	22	25931606	A	G	Alpha-tocopherol	-0.0004	0.0034	0.9074	Hip OA (Zengini 2018)	0.012921	0.0340213	0.704213
rs6713914	2	59523041	C	T	Alpha-tocopherol	0.0042	0.0043	0.3327	Hip OA (Zengini 2018)	-0.0332011	0.0326607	0.309209
rs6826474	4	96650120	T	C	Alpha-tocopherol	-0.0034	0.0089	0.704399	Hip OA (Zengini 2018)	-0.0465967	0.103107	0.649841
rs6834631	4	122315665	G	T	Alpha-tocopherol	-0.0021	0.0076	0.7842	Hip OA (Zengini 2018)	0.129959	0.0746567	0.085202
rs7038957	9	106539439	C	T	Alpha-tocopherol	0.0107	0.0039	0.00649995	Hip OA (Zengini 2018)	0.0770647	0.0424833	0.0710232
rs7112460	11	125751859	T	C	Alpha-tocopherol	0.0024	0.0062	0.6927	Hip OA (Zengini 2018)	0.124834	0.0656736	0.0598577
rs7238006	18	31927898	C	T	Alpha-tocopherol	-0.0281	0.0057	6.77e-07	Hip OA (Zengini 2018)	-0.0217947	0.0644064	0.734585
rs7350776	15	33689075	G	C	Alpha-tocopherol	-0.0052	0.0031	0.08931	Hip OA (Zengini 2018)	0.000777806	0.035267	0.98243
rs7930821	11	19142695	T	C	Alpha-tocopherol	0.0666	0.0149	7.53e-06	Hip OA (Zengini 2018)	-0.00523077	0.118702	0.964781
rs8057559	16	73317172	T	C	Alpha-tocopherol	-0.0021	0.0092	0.8193	Hip OA (Zengini 2018)	0.123961	0.0982302	0.21199
rs808686	20	19717135	A	G	Alpha-tocopherol	0.0015	0.0047	0.745101	Hip OA (Zengini 2018)	0.0113615	0.0325755	0.727245
rs9419004	10	134914522	C	G	Alpha-tocopherol	0.008	0.0095	0.4013	Hip OA (Zengini 2018)	0.078599	0.0357397	0.0283753
rs9606290	22	20218237	A	G	Alpha-tocopherol	0.007	0.0053	0.1862	Hip OA (Zengini 2018)	0.0488542	0.0376303	0.195179
rs10077932	5	2450679	T	C	Gamma-tocopherol	-0.0402	0.0087	4.08e-06	Hip OA (Zengini 2018)	0.0128207	0.0423202	0.762128
rs1013104	17	12187236	T	C	Gamma-tocopherol	-0.0207	0.0045	3.83e-06	Hip OA (Zengini 2018)	0.028791	0.0327185	0.379008
rs10163969	18	9067439	T	G	Gamma-tocopherol	-0.0032	0.013	0.8069	Hip OA (Zengini 2018)	-0.0529508	0.0861337	0.536693
rs10245705	7	26129672	T	C	Gamma-tocopherol	-0.0124	0.0216	0.567799	Hip OA (Zengini 2018)	-0.239113	0.128872	0.0561733
rs10466757	12	24984990	T	A	Gamma-tocopherol	-0.0634	0.0143	9.56e-06	Hip OA (Zengini 2018)	-0.0280811	0.0370334	0.448883
rs10492212	12	107296945	T	C	Gamma-tocopherol	-0.0274	0.0062	8.66e-06	Hip OA (Zengini 2018)	0.0510184	0.0441047	0.248972
rs10520845	5	16879933	A	C	Gamma-tocopherol	0.191	0.0419	5.27e-06	Hip OA (Zengini 2018)	0.00338805	0.147577	0.981708
rs1060467	19	16024538	G	A	Gamma-tocopherol	-0.0233	0.0045	2.61e-07	Hip OA (Zengini 2018)	-0.0363033	0.0327503	0.267326
rs10935814	3	150352873	A	G	Gamma-tocopherol	-0.0421	0.0193	0.0290603	Hip OA (Zengini 2018)	0.0458054	0.0496065	0.357442
rs11145330	9	71733603	C	A	Gamma-tocopherol	-0.0092	0.0162	0.5709	Hip OA (Zengini 2018)	-0.0989379	0.0525721	0.0578416
rs11167905	5	144906846	C	T	Gamma-tocopherol	0.0073	0.0078	0.3529	Hip OA (Zengini 2018)	-0.0341671	0.0447893	0.444435
rs11992435	8	81526083	G	A	Gamma-tocopherol	-0.0035	0.012	0.773701	Hip OA (Zengini 2018)	-0.0778128	0.0706162	0.266931
rs13069990	3	115620801	T	C	Gamma-tocopherol	-0.0063	0.0052	0.2269	Hip OA (Zengini 2018)	-0.0642877	0.0336259	0.0554958
rs13103690	4	9972778	G	T	Gamma-tocopherol	0.0062	0.0045	0.1644	Hip OA (Zengini 2018)	-0.0155721	0.0325613	0.632431
rs13336771	16	48318728	A	C	Gamma-tocopherol	0.0624	0.0139	7.39e-06	Hip OA (Zengini 2018)	-0.0226607	0.0457369	0.619721
rs1404410	7	124248950	G	C	Gamma-tocopherol	0.0095	0.0119	0.4251	Hip OA (Zengini 2018)	0.0361366	0.0412025	0.381464
rs1532701	16	55698027	A	G	Gamma-tocopherol	0.0074	0.0051	0.1472	Hip OA (Zengini 2018)	0.00578951	0.0323691	0.858042
rs2070006	4	155513866	C	T	Gamma-tocopherol	0.0044	0.0052	0.3973	Hip OA (Zengini 2018)	-0.0373485	0.0330011	0.258153
rs261301	15	58686939	C	T	Gamma-tocopherol	-0.0323	0.0068	2.06e-06	Hip OA (Zengini 2018)	-0.0468761	0.0468994	0.319097
rs261342	15	58731153	C	G	Gamma-tocopherol	-0.0091	0.0061	0.1345	Hip OA (Zengini 2018)	-0.0548306	0.0389077	0.160005
rs2794327	1	3512341	T	C	Gamma-tocopherol	-0.0355	0.008	8.78e-06	Hip OA (Zengini 2018)	-0.0182192	0.0349368	0.602225
rs577596	22	25931606	A	G	Gamma-tocopherol	0.0014	0.0058	0.8088	Hip OA (Zengini 2018)	0.012921	0.0340213	0.704213
rs6713914	2	59523041	C	T	Gamma-tocopherol	0.002	0.0099	0.8433	Hip OA (Zengini 2018)	-0.0332011	0.0326607	0.309209
rs6826474	4	96650120	T	C	Gamma-tocopherol	-0.0212	0.015	0.1574	Hip OA (Zengini 2018)	-0.0465967	0.103107	0.649841
rs6834631	4	122315665	G	T	Gamma-tocopherol	-0.0064	0.0122	0.596401	Hip OA (Zengini 2018)	0.129959	0.0746567	0.085202
rs7038957	9	106539439	C	T	Gamma-tocopherol	0.0287	0.0062	3.86e-06	Hip OA (Zengini 2018)	0.0770647	0.0424833	0.0710232
rs7112460	11	125751859	T	C	Gamma-tocopherol	-0.0051	0.0097	0.6013	Hip OA (Zengini 2018)	0.124834	0.0656736	0.0598577
rs7238006	18	31927898	C	T	Gamma-tocopherol	-0.0093	0.0094	0.3175	Hip OA (Zengini 2018)	-0.0217947	0.0644064	0.734585
rs7350776	15	33689075	G	C	Gamma-tocopherol	-0.0239	0.0052	3.86e-06	Hip OA (Zengini 2018)	0.000777806	0.035267	0.98243
rs7930821	11	19142695	T	C	Gamma-tocopherol	0.0569	0.0343	0.0973106	Hip OA (Zengini 2018)	-0.00523077	0.118702	0.964781
rs8057559	16	73317172	T	C	Gamma-tocopherol	-0.0067	0.0145	0.641	Hip OA (Zengini 2018)	0.123961	0.0982302	0.21199
rs808686	20	19717135	A	G	Gamma-tocopherol	-0.0181	0.0109	0.0967498	Hip OA (Zengini 2018)	0.0113615	0.0325755	0.727245
rs9419004	10	134914522	C	G	Gamma-tocopherol	-0.007	0.012	0.5597	Hip OA (Zengini 2018)	0.078599	0.0357397	0.0283753
rs9606290	22	20218237	A	G	Gamma-tocopherol	-0.009	0.007	0.1985	Hip OA (Zengini 2018)	0.0488542	0.0376303	0.195179
rs10077932	5	2450679	T	C	Ascorbate (Vitamin C)	-0.0046	0.0143	0.7484	Hip or knee OA (Zengini 2018)	0.0172352	0.0254066	0.49802
rs1013104	17	12187236	T	C	Ascorbate (Vitamin C)	-0.0034	0.0106	0.748101	Hip or knee OA (Zengini 2018)	0.00477896	0.0197479	0.808791
rs10163969	18	9067439	T	G	Ascorbate (Vitamin C)	-0.0241	0.0281	0.3908	Hip or knee OA (Zengini 2018)	-0.0113105	0.051284	0.825265
rs10245705	7	26129672	T	C	Ascorbate (Vitamin C)	0.0069	0.041	0.8659	Hip or knee OA (Zengini 2018)	-0.0732758	0.0734976	0.314861
rs10466757	12	24984990	T	A	Ascorbate (Vitamin C)	-0.0042	0.0163	0.7951	Hip or knee OA (Zengini 2018)	0.00627469	0.0223795	0.779121
rs10492212	12	107296945	T	C	Ascorbate (Vitamin C)	0.0102	0.0135	0.4526	Hip or knee OA (Zengini 2018)	0.0417304	0.0265546	0.117101
rs10520845	5	16879933	A	C	Ascorbate (Vitamin C)	0.0242	0.0519	0.6414	Hip or knee OA (Zengini 2018)	-0.0543287	0.0901689	0.544641
rs1060467	19	16024538	G	A	Ascorbate (Vitamin C)	0.0133	0.0114	0.2414	Hip or knee OA (Zengini 2018)	0.0126518	0.0197443	0.521742
rs10935814	3	150352873	A	G	Ascorbate (Vitamin C)	-0.0234	0.0226	0.3001	Hip or knee OA (Zengini 2018)	0.04868	0.0296201	0.101512
rs11145330	9	71733603	C	A	Ascorbate (Vitamin C)	0.002	0.0188	0.9154	Hip or knee OA (Zengini 2018)	-0.026679	0.0311689	0.391044
rs11167905	5	144906846	C	T	Ascorbate (Vitamin C)	-0.0804	0.0164	9.83e-07	Hip or knee OA (Zengini 2018)	-0.0408284	0.0271084	0.130895
rs11992435	8	81526083	G	A	Ascorbate (Vitamin C)	-0.0075	0.0251	0.763901	Hip or knee OA (Zengini 2018)	-0.0260306	0.0421125	0.535523
rs13069990	3	115620801	T	C	Ascorbate (Vitamin C)	-0.0506	0.011	4.44e-06	Hip or knee OA (Zengini 2018)	-0.0399266	0.0201113	0.0468965
rs13103690	4	9972778	G	T	Ascorbate (Vitamin C)	0.0474	0.0104	5.2e-06	Hip or knee OA (Zengini 2018)	0.0112026	0.0196019	0.567688
rs13336771	16	48318728	A	C	Ascorbate (Vitamin C)	0.0196	0.0166	0.2371	Hip or knee OA (Zengini 2018)	0.0172237	0.0273084	0.528714
rs1404410	7	124248950	G	C	Ascorbate (Vitamin C)	-0.0002	0.0139	0.9864	Hip or knee OA (Zengini 2018)	0.00317544	0.0247716	0.898086
rs1532701	16	55698027	A	G	Ascorbate (Vitamin C)	-0.0041	0.0106	0.6957	Hip or knee OA (Zengini 2018)	-0.00224241	0.0196174	0.908957
rs2070006	4	155513866	C	T	Ascorbate (Vitamin C)	-0.0512	0.0112	4.76e-06	Hip or knee OA (Zengini 2018)	-0.0161609	0.0201308	0.422273
rs261301	15	58686939	C	T	Ascorbate (Vitamin C)	-0.0104	0.014	0.4568	Hip or knee OA (Zengini 2018)	0.00559458	0.0285184	0.844412
rs261342	15	58731153	C	G	Ascorbate (Vitamin C)	-0.0194	0.0131	0.1382	Hip or knee OA (Zengini 2018)	-0.083424	0.0233381	0.000372349
rs2794327	1	3512341	T	C	Ascorbate (Vitamin C)	0.0105	0.0116	0.3649	Hip or knee OA (Zengini 2018)	0.00284727	0.0212704	0.893479
rs577596	22	25931606	A	G	Ascorbate (Vitamin C)	-0.0567	0.0114	6.68e-07	Hip or knee OA (Zengini 2018)	0.0233268	0.0203959	0.253071
rs6713914	2	59523041	C	T	Ascorbate (Vitamin C)	-0.0593	0.0116	3.22e-07	Hip or knee OA (Zengini 2018)	-0.0190521	0.0195706	0.33022
rs6826474	4	96650120	T	C	Ascorbate (Vitamin C)	-0.1383	0.0288	1.56e-06	Hip or knee OA (Zengini 2018)	-0.0972239	0.0628917	0.118429
rs6834631	4	122315665	G	T	Ascorbate (Vitamin C)	-0.1306	0.0267	1.03e-06	Hip or knee OA (Zengini 2018)	0.0544729	0.0460131	0.238752
rs7038957	9	106539439	C	T	Ascorbate (Vitamin C)	-0.0223	0.0146	0.1258	Hip or knee OA (Zengini 2018)	0.0427531	0.0258176	0.0986507
rs7112460	11	125751859	T	C	Ascorbate (Vitamin C)	0.1084	0.0223	1.14e-06	Hip or knee OA (Zengini 2018)	0.0217387	0.04032	0.590482
rs7238006	18	31927898	C	T	Ascorbate (Vitamin C)	-0.0216	0.0191	0.2568	Hip or knee OA (Zengini 2018)	-0.00589734	0.0389157	0.879488
rs7350776	15	33689075	G	C	Ascorbate (Vitamin C)	-0.0044	0.0112	0.6979	Hip or knee OA (Zengini 2018)	-0.0036945	0.0212384	0.861882
rs7930821	11	19142695	T	C	Ascorbate (Vitamin C)	0.028	0.0413	0.4977	Hip or knee OA (Zengini 2018)	0.123679	0.0684243	0.073935
rs8057559	16	73317172	T	C	Ascorbate (Vitamin C)	0.1395	0.0314	9.1e-06	Hip or knee OA (Zengini 2018)	0.0272259	0.0595261	0.648231
rs808686	20	19717135	A	G	Ascorbate (Vitamin C)	0.0598	0.0128	3.01e-06	Hip or knee OA (Zengini 2018)	-0.0128483	0.019651	0.513236
rs9419004	10	134914522	C	G	Ascorbate (Vitamin C)	-0.254	0.0563	6.53e-06	Hip or knee OA (Zengini 2018)	0.0484489	0.0217373	0.0261415
rs9606290	22	20218237	A	G	Ascorbate (Vitamin C)	0.159	0.0352	6.32e-06	Hip or knee OA (Zengini 2018)	0.0149442	0.0228491	0.513387
rs10077932	5	2450679	T	C	Alpha-tocopherol	0.0063	0.0048	0.1825	Hip or knee OA (Zengini 2018)	0.0172352	0.0254066	0.49802
rs1013104	17	12187236	T	C	Alpha-tocopherol	0.0004	0.003	0.905	Hip or knee OA (Zengini 2018)	0.00477896	0.0197479	0.808791
rs10163969	18	9067439	T	G	Alpha-tocopherol	-0.0352	0.008	9.38e-06	Hip or knee OA (Zengini 2018)	-0.0113105	0.051284	0.825265
rs10245705	7	26129672	T	C	Alpha-tocopherol	-0.0663	0.0127	1.95e-07	Hip or knee OA (Zengini 2018)	-0.0732758	0.0734976	0.314861
rs10466757	12	24984990	T	A	Alpha-tocopherol	-0.0124	0.006	0.0403999	Hip or knee OA (Zengini 2018)	0.00627469	0.0223795	0.779121
rs10492212	12	107296945	T	C	Alpha-tocopherol	0.0054	0.0038	0.1564	Hip or knee OA (Zengini 2018)	0.0417304	0.0265546	0.117101
rs10520845	5	16879933	A	C	Alpha-tocopherol	-0.0012	0.0177	0.9471	Hip or knee OA (Zengini 2018)	-0.0543287	0.0901689	0.544641
rs1060467	19	16024538	G	A	Alpha-tocopherol	-0.0076	0.0031	0.0146501	Hip or knee OA (Zengini 2018)	0.0126518	0.0197443	0.521742
rs10935814	3	150352873	A	G	Alpha-tocopherol	-0.037	0.0083	9.44e-06	Hip or knee OA (Zengini 2018)	0.04868	0.0296201	0.101512
rs11145330	9	71733603	C	A	Alpha-tocopherol	-0.0324	0.0068	1.95e-06	Hip or knee OA (Zengini 2018)	-0.026679	0.0311689	0.391044
rs11167905	5	144906846	C	T	Alpha-tocopherol	-0.0038	0.0046	0.4136	Hip or knee OA (Zengini 2018)	-0.0408284	0.0271084	0.130895
rs11992435	8	81526083	G	A	Alpha-tocopherol	-0.0327	0.0072	6.38e-06	Hip or knee OA (Zengini 2018)	-0.0260306	0.0421125	0.535523
rs13069990	3	115620801	T	C	Alpha-tocopherol	-0.0008	0.0031	0.79	Hip or knee OA (Zengini 2018)	-0.0399266	0.0201113	0.0468965
rs13103690	4	9972778	G	T	Alpha-tocopherol	0.0068	0.003	0.0241602	Hip or knee OA (Zengini 2018)	0.0112026	0.0196019	0.567688
rs13336771	16	48318728	A	C	Alpha-tocopherol	0.007	0.0061	0.25	Hip or knee OA (Zengini 2018)	0.0172237	0.0273084	0.528714
rs1404410	7	124248950	G	C	Alpha-tocopherol	0.0236	0.0052	4.57e-06	Hip or knee OA (Zengini 2018)	0.00317544	0.0247716	0.898086
rs1532701	16	55698027	A	G	Alpha-tocopherol	0.0137	0.003	5.07e-06	Hip or knee OA (Zengini 2018)	-0.00224241	0.0196174	0.908957
rs2070006	4	155513866	C	T	Alpha-tocopherol	0.0012	0.0031	0.699401	Hip or knee OA (Zengini 2018)	-0.0161609	0.0201308	0.422273
rs261301	15	58686939	C	T	Alpha-tocopherol	-0.0035	0.0041	0.3967	Hip or knee OA (Zengini 2018)	0.00559458	0.0285184	0.844412
rs261342	15	58731153	C	G	Alpha-tocopherol	-0.0169	0.0037	5.41e-06	Hip or knee OA (Zengini 2018)	-0.083424	0.0233381	0.000372349
rs2794327	1	3512341	T	C	Alpha-tocopherol	-0.0001	0.004	0.974	Hip or knee OA (Zengini 2018)	0.00284727	0.0212704	0.893479
rs577596	22	25931606	A	G	Alpha-tocopherol	-0.0004	0.0034	0.9074	Hip or knee OA (Zengini 2018)	0.0233268	0.0203959	0.253071
rs6713914	2	59523041	C	T	Alpha-tocopherol	0.0042	0.0043	0.3327	Hip or knee OA (Zengini 2018)	-0.0190521	0.0195706	0.33022
rs6826474	4	96650120	T	C	Alpha-tocopherol	-0.0034	0.0089	0.704399	Hip or knee OA (Zengini 2018)	-0.0972239	0.0628917	0.118429
rs6834631	4	122315665	G	T	Alpha-tocopherol	-0.0021	0.0076	0.7842	Hip or knee OA (Zengini 2018)	0.0544729	0.0460131	0.238752
rs7038957	9	106539439	C	T	Alpha-tocopherol	0.0107	0.0039	0.00649995	Hip or knee OA (Zengini 2018)	0.0427531	0.0258176	0.0986507
rs7112460	11	125751859	T	C	Alpha-tocopherol	0.0024	0.0062	0.6927	Hip or knee OA (Zengini 2018)	0.0217387	0.04032	0.590482
rs7238006	18	31927898	C	T	Alpha-tocopherol	-0.0281	0.0057	6.77e-07	Hip or knee OA (Zengini 2018)	-0.00589734	0.0389157	0.879488
rs7350776	15	33689075	G	C	Alpha-tocopherol	-0.0052	0.0031	0.08931	Hip or knee OA (Zengini 2018)	-0.0036945	0.0212384	0.861882
rs7930821	11	19142695	T	C	Alpha-tocopherol	0.0666	0.0149	7.53e-06	Hip or knee OA (Zengini 2018)	0.123679	0.0684243	0.073935
rs8057559	16	73317172	T	C	Alpha-tocopherol	-0.0021	0.0092	0.8193	Hip or knee OA (Zengini 2018)	0.0272259	0.0595261	0.648231
rs808686	20	19717135	A	G	Alpha-tocopherol	0.0015	0.0047	0.745101	Hip or knee OA (Zengini 2018)	-0.0128483	0.019651	0.513236
rs9419004	10	134914522	C	G	Alpha-tocopherol	0.008	0.0095	0.4013	Hip or knee OA (Zengini 2018)	0.0484489	0.0217373	0.0261415
rs9606290	22	20218237	A	G	Alpha-tocopherol	0.007	0.0053	0.1862	Hip or knee OA (Zengini 2018)	0.0149442	0.0228491	0.513387
rs10077932	5	2450679	T	C	Gamma-tocopherol	-0.0402	0.0087	4.08e-06	Hip or knee OA (Zengini 2018)	0.0172352	0.0254066	0.49802
rs1013104	17	12187236	T	C	Gamma-tocopherol	-0.0207	0.0045	3.83e-06	Hip or knee OA (Zengini 2018)	0.00477896	0.0197479	0.808791
rs10163969	18	9067439	T	G	Gamma-tocopherol	-0.0032	0.013	0.8069	Hip or knee OA (Zengini 2018)	-0.0113105	0.051284	0.825265
rs10245705	7	26129672	T	C	Gamma-tocopherol	-0.0124	0.0216	0.567799	Hip or knee OA (Zengini 2018)	-0.0732758	0.0734976	0.314861
rs10466757	12	24984990	T	A	Gamma-tocopherol	-0.0634	0.0143	9.56e-06	Hip or knee OA (Zengini 2018)	0.00627469	0.0223795	0.779121
rs10492212	12	107296945	T	C	Gamma-tocopherol	-0.0274	0.0062	8.66e-06	Hip or knee OA (Zengini 2018)	0.0417304	0.0265546	0.117101
rs10520845	5	16879933	A	C	Gamma-tocopherol	0.191	0.0419	5.27e-06	Hip or knee OA (Zengini 2018)	-0.0543287	0.0901689	0.544641
rs1060467	19	16024538	G	A	Gamma-tocopherol	-0.0233	0.0045	2.61e-07	Hip or knee OA (Zengini 2018)	0.0126518	0.0197443	0.521742
rs10935814	3	150352873	A	G	Gamma-tocopherol	-0.0421	0.0193	0.0290603	Hip or knee OA (Zengini 2018)	0.04868	0.0296201	0.101512
rs11145330	9	71733603	C	A	Gamma-tocopherol	-0.0092	0.0162	0.5709	Hip or knee OA (Zengini 2018)	-0.026679	0.0311689	0.391044
rs11167905	5	144906846	C	T	Gamma-tocopherol	0.0073	0.0078	0.3529	Hip or knee OA (Zengini 2018)	-0.0408284	0.0271084	0.130895
rs11992435	8	81526083	G	A	Gamma-tocopherol	-0.0035	0.012	0.773701	Hip or knee OA (Zengini 2018)	-0.0260306	0.0421125	0.535523
rs13069990	3	115620801	T	C	Gamma-tocopherol	-0.0063	0.0052	0.2269	Hip or knee OA (Zengini 2018)	-0.0399266	0.0201113	0.0468965
rs13103690	4	9972778	G	T	Gamma-tocopherol	0.0062	0.0045	0.1644	Hip or knee OA (Zengini 2018)	0.0112026	0.0196019	0.567688
rs13336771	16	48318728	A	C	Gamma-tocopherol	0.0624	0.0139	7.39e-06	Hip or knee OA (Zengini 2018)	0.0172237	0.0273084	0.528714
rs1404410	7	124248950	G	C	Gamma-tocopherol	0.0095	0.0119	0.4251	Hip or knee OA (Zengini 2018)	0.00317544	0.0247716	0.898086
rs1532701	16	55698027	A	G	Gamma-tocopherol	0.0074	0.0051	0.1472	Hip or knee OA (Zengini 2018)	-0.00224241	0.0196174	0.908957
rs2070006	4	155513866	C	T	Gamma-tocopherol	0.0044	0.0052	0.3973	Hip or knee OA (Zengini 2018)	-0.0161609	0.0201308	0.422273
rs261301	15	58686939	C	T	Gamma-tocopherol	-0.0323	0.0068	2.06e-06	Hip or knee OA (Zengini 2018)	0.00559458	0.0285184	0.844412
rs261342	15	58731153	C	G	Gamma-tocopherol	-0.0091	0.0061	0.1345	Hip or knee OA (Zengini 2018)	-0.083424	0.0233381	0.000372349
rs2794327	1	3512341	T	C	Gamma-tocopherol	-0.0355	0.008	8.78e-06	Hip or knee OA (Zengini 2018)	0.00284727	0.0212704	0.893479
rs577596	22	25931606	A	G	Gamma-tocopherol	0.0014	0.0058	0.8088	Hip or knee OA (Zengini 2018)	0.0233268	0.0203959	0.253071
rs6713914	2	59523041	C	T	Gamma-tocopherol	0.002	0.0099	0.8433	Hip or knee OA (Zengini 2018)	-0.0190521	0.0195706	0.33022
rs6826474	4	96650120	T	C	Gamma-tocopherol	-0.0212	0.015	0.1574	Hip or knee OA (Zengini 2018)	-0.0972239	0.0628917	0.118429
rs6834631	4	122315665	G	T	Gamma-tocopherol	-0.0064	0.0122	0.596401	Hip or knee OA (Zengini 2018)	0.0544729	0.0460131	0.238752
rs7038957	9	106539439	C	T	Gamma-tocopherol	0.0287	0.0062	3.86e-06	Hip or knee OA (Zengini 2018)	0.0427531	0.0258176	0.0986507
rs7112460	11	125751859	T	C	Gamma-tocopherol	-0.0051	0.0097	0.6013	Hip or knee OA (Zengini 2018)	0.0217387	0.04032	0.590482
rs7238006	18	31927898	C	T	Gamma-tocopherol	-0.0093	0.0094	0.3175	Hip or knee OA (Zengini 2018)	-0.00589734	0.0389157	0.879488
rs7350776	15	33689075	G	C	Gamma-tocopherol	-0.0239	0.0052	3.86e-06	Hip or knee OA (Zengini 2018)	-0.0036945	0.0212384	0.861882
rs7930821	11	19142695	T	C	Gamma-tocopherol	0.0569	0.0343	0.0973106	Hip or knee OA (Zengini 2018)	0.123679	0.0684243	0.073935
rs8057559	16	73317172	T	C	Gamma-tocopherol	-0.0067	0.0145	0.641	Hip or knee OA (Zengini 2018)	0.0272259	0.0595261	0.648231
rs808686	20	19717135	A	G	Gamma-tocopherol	-0.0181	0.0109	0.0967498	Hip or knee OA (Zengini 2018)	-0.0128483	0.019651	0.513236
rs9419004	10	134914522	C	G	Gamma-tocopherol	-0.007	0.012	0.5597	Hip or knee OA (Zengini 2018)	0.0484489	0.0217373	0.0261415
rs9606290	22	20218237	A	G	Gamma-tocopherol	-0.009	0.007	0.1985	Hip or knee OA (Zengini 2018)	0.0149442	0.0228491	0.513387
rs10077932	5	2450679	T	C	Alpha-tocopherol	0.0063	0.0048	0.1825	Knee OA (Zengini 2018)	0.0323351	0.0307351	0.29379
rs1013104	17	12187236	T	C	Alpha-tocopherol	0.0004	0.003	0.905	Knee OA (Zengini 2018)	0.00538301	0.0240143	0.822645
rs10163969	18	9067439	T	G	Alpha-tocopherol	-0.0352	0.008	9.38e-06	Knee OA (Zengini 2018)	-0.0195023	0.0619748	0.752574
rs10245705	7	26129672	T	C	Alpha-tocopherol	-0.0663	0.0127	1.95e-07	Knee OA (Zengini 2018)	-0.0618751	0.0874559	0.476298
rs10466757	12	24984990	T	A	Alpha-tocopherol	-0.0124	0.006	0.0403999	Knee OA (Zengini 2018)	0.030424	0.0273802	0.26575
rs10492212	12	107296945	T	C	Alpha-tocopherol	0.0054	0.0038	0.1564	Knee OA (Zengini 2018)	0.0518719	0.0322051	0.108488
rs10520845	5	16879933	A	C	Alpha-tocopherol	-0.0012	0.0177	0.9471	Knee OA (Zengini 2018)	-0.0527937	0.11009	0.629727
rs1060467	19	16024538	G	A	Alpha-tocopherol	-0.0076	0.0031	0.0146501	Knee OA (Zengini 2018)	0.0316151	0.0239395	0.186816
rs10935814	3	150352873	A	G	Alpha-tocopherol	-0.037	0.0083	9.44e-06	Knee OA (Zengini 2018)	0.0465475	0.0358421	0.195597
rs11145330	9	71733603	C	A	Alpha-tocopherol	-0.0324	0.0068	1.95e-06	Knee OA (Zengini 2018)	-0.0071374	0.0376555	0.849585
rs11167905	5	144906846	C	T	Alpha-tocopherol	-0.0038	0.0046	0.4136	Knee OA (Zengini 2018)	-0.0401021	0.033061	0.223803
rs11992435	8	81526083	G	A	Alpha-tocopherol	-0.0327	0.0072	6.38e-06	Knee OA (Zengini 2018)	-0.0218303	0.0510208	0.668132
rs13069990	3	115620801	T	C	Alpha-tocopherol	-0.0008	0.0031	0.79	Knee OA (Zengini 2018)	-0.041224	0.0245366	0.0926126
rs13103690	4	9972778	G	T	Alpha-tocopherol	0.0068	0.003	0.0241602	Knee OA (Zengini 2018)	0.0201153	0.0238307	0.39868
rs13336771	16	48318728	A	C	Alpha-tocopherol	0.007	0.0061	0.25	Knee OA (Zengini 2018)	0.0363426	0.0331415	0.273994
rs1404410	7	124248950	G	C	Alpha-tocopherol	0.0236	0.0052	4.57e-06	Knee OA (Zengini 2018)	0.00434258	0.0301015	0.885321
rs1532701	16	55698027	A	G	Alpha-tocopherol	0.0137	0.003	5.07e-06	Knee OA (Zengini 2018)	0.00450489	0.0238015	0.849877
rs2070006	4	155513866	C	T	Alpha-tocopherol	0.0012	0.0031	0.699401	Knee OA (Zengini 2018)	-0.00198531	0.0244955	0.935417
rs261301	15	58686939	C	T	Alpha-tocopherol	-0.0035	0.0041	0.3967	Knee OA (Zengini 2018)	0.0174022	0.0349365	0.617971
rs261342	15	58731153	C	G	Alpha-tocopherol	-0.0169	0.0037	5.41e-06	Knee OA (Zengini 2018)	-0.0927142	0.0282453	0.0010881
rs2794327	1	3512341	T	C	Alpha-tocopherol	-0.0001	0.004	0.974	Knee OA (Zengini 2018)	0.00302147	0.0257968	0.906695
rs577596	22	25931606	A	G	Alpha-tocopherol	-0.0004	0.0034	0.9074	Knee OA (Zengini 2018)	0.0480264	0.0247844	0.0529602
rs6713914	2	59523041	C	T	Alpha-tocopherol	0.0042	0.0043	0.3327	Knee OA (Zengini 2018)	0.00286518	0.0237328	0.903971
rs6826474	4	96650120	T	C	Alpha-tocopherol	-0.0034	0.0089	0.704399	Knee OA (Zengini 2018)	-0.114206	0.076819	0.132474
rs6834631	4	122315665	G	T	Alpha-tocopherol	-0.0021	0.0076	0.7842	Knee OA (Zengini 2018)	0.0189488	0.056823	0.73921
rs7038957	9	106539439	C	T	Alpha-tocopherol	0.0107	0.0039	0.00649995	Knee OA (Zengini 2018)	0.0278866	0.0315946	0.378294
rs7112460	11	125751859	T	C	Alpha-tocopherol	0.0024	0.0062	0.6927	Knee OA (Zengini 2018)	0.0171637	0.0491824	0.727497
rs7238006	18	31927898	C	T	Alpha-tocopherol	-0.0281	0.0057	6.77e-07	Knee OA (Zengini 2018)	0.0296441	0.0469884	0.529151
rs7350776	15	33689075	G	C	Alpha-tocopherol	-0.0052	0.0031	0.08931	Knee OA (Zengini 2018)	-0.0226117	0.0259286	0.382742
rs7930821	11	19142695	T	C	Alpha-tocopherol	0.0666	0.0149	7.53e-06	Knee OA (Zengini 2018)	0.178717	0.0818375	0.0316395
rs8057559	16	73317172	T	C	Alpha-tocopherol	-0.0021	0.0092	0.8193	Knee OA (Zengini 2018)	0.0239972	0.0725399	0.741343
rs808686	20	19717135	A	G	Alpha-tocopherol	0.0015	0.0047	0.745101	Knee OA (Zengini 2018)	-0.0243577	0.0238829	0.307807
rs9419004	10	134914522	C	G	Alpha-tocopherol	0.008	0.0095	0.4013	Knee OA (Zengini 2018)	0.0234145	0.0264976	0.377394
rs9606290	22	20218237	A	G	Alpha-tocopherol	0.007	0.0053	0.1862	Knee OA (Zengini 2018)	0.00200802	0.0278973	0.942524
rs10077932	5	2450679	T	C	Ascorbate (Vitamin C)	-0.0046	0.0143	0.7484	Knee OA (Zengini 2018)	0.0323351	0.0307351	0.29379
rs1013104	17	12187236	T	C	Ascorbate (Vitamin C)	-0.0034	0.0106	0.748101	Knee OA (Zengini 2018)	0.00538301	0.0240143	0.822645
rs10163969	18	9067439	T	G	Ascorbate (Vitamin C)	-0.0241	0.0281	0.3908	Knee OA (Zengini 2018)	-0.0195023	0.0619748	0.752574
rs10245705	7	26129672	T	C	Ascorbate (Vitamin C)	0.0069	0.041	0.8659	Knee OA (Zengini 2018)	-0.0618751	0.0874559	0.476298
rs10466757	12	24984990	T	A	Ascorbate (Vitamin C)	-0.0042	0.0163	0.7951	Knee OA (Zengini 2018)	0.030424	0.0273802	0.26575
rs10492212	12	107296945	T	C	Ascorbate (Vitamin C)	0.0102	0.0135	0.4526	Knee OA (Zengini 2018)	0.0518719	0.0322051	0.108488
rs10520845	5	16879933	A	C	Ascorbate (Vitamin C)	0.0242	0.0519	0.6414	Knee OA (Zengini 2018)	-0.0527937	0.11009	0.629727
rs1060467	19	16024538	G	A	Ascorbate (Vitamin C)	0.0133	0.0114	0.2414	Knee OA (Zengini 2018)	0.0316151	0.0239395	0.186816
rs10935814	3	150352873	A	G	Ascorbate (Vitamin C)	-0.0234	0.0226	0.3001	Knee OA (Zengini 2018)	0.0465475	0.0358421	0.195597
rs11145330	9	71733603	C	A	Ascorbate (Vitamin C)	0.002	0.0188	0.9154	Knee OA (Zengini 2018)	-0.0071374	0.0376555	0.849585
rs11167905	5	144906846	C	T	Ascorbate (Vitamin C)	-0.0804	0.0164	9.83e-07	Knee OA (Zengini 2018)	-0.0401021	0.033061	0.223803
rs11992435	8	81526083	G	A	Ascorbate (Vitamin C)	-0.0075	0.0251	0.763901	Knee OA (Zengini 2018)	-0.0218303	0.0510208	0.668132
rs13069990	3	115620801	T	C	Ascorbate (Vitamin C)	-0.0506	0.011	4.44e-06	Knee OA (Zengini 2018)	-0.041224	0.0245366	0.0926126
rs13103690	4	9972778	G	T	Ascorbate (Vitamin C)	0.0474	0.0104	5.2e-06	Knee OA (Zengini 2018)	0.0201153	0.0238307	0.39868
rs13336771	16	48318728	A	C	Ascorbate (Vitamin C)	0.0196	0.0166	0.2371	Knee OA (Zengini 2018)	0.0363426	0.0331415	0.273994
rs1404410	7	124248950	G	C	Ascorbate (Vitamin C)	-0.0002	0.0139	0.9864	Knee OA (Zengini 2018)	0.00434258	0.0301015	0.885321
rs1532701	16	55698027	A	G	Ascorbate (Vitamin C)	-0.0041	0.0106	0.6957	Knee OA (Zengini 2018)	0.00450489	0.0238015	0.849877
rs2070006	4	155513866	C	T	Ascorbate (Vitamin C)	-0.0512	0.0112	4.76e-06	Knee OA (Zengini 2018)	-0.00198531	0.0244955	0.935417
rs261301	15	58686939	C	T	Ascorbate (Vitamin C)	-0.0104	0.014	0.4568	Knee OA (Zengini 2018)	0.0174022	0.0349365	0.617971
rs261342	15	58731153	C	G	Ascorbate (Vitamin C)	-0.0194	0.0131	0.1382	Knee OA (Zengini 2018)	-0.0927142	0.0282453	0.0010881
rs2794327	1	3512341	T	C	Ascorbate (Vitamin C)	0.0105	0.0116	0.3649	Knee OA (Zengini 2018)	0.00302147	0.0257968	0.906695
rs577596	22	25931606	A	G	Ascorbate (Vitamin C)	-0.0567	0.0114	6.68e-07	Knee OA (Zengini 2018)	0.0480264	0.0247844	0.0529602
rs6713914	2	59523041	C	T	Ascorbate (Vitamin C)	-0.0593	0.0116	3.22e-07	Knee OA (Zengini 2018)	0.00286518	0.0237328	0.903971
rs6826474	4	96650120	T	C	Ascorbate (Vitamin C)	-0.1383	0.0288	1.56e-06	Knee OA (Zengini 2018)	-0.114206	0.076819	0.132474
rs6834631	4	122315665	G	T	Ascorbate (Vitamin C)	-0.1306	0.0267	1.03e-06	Knee OA (Zengini 2018)	0.0189488	0.056823	0.73921
rs7038957	9	106539439	C	T	Ascorbate (Vitamin C)	-0.0223	0.0146	0.1258	Knee OA (Zengini 2018)	0.0278866	0.0315946	0.378294
rs7112460	11	125751859	T	C	Ascorbate (Vitamin C)	0.1084	0.0223	1.14e-06	Knee OA (Zengini 2018)	0.0171637	0.0491824	0.727497
rs7238006	18	31927898	C	T	Ascorbate (Vitamin C)	-0.0216	0.0191	0.2568	Knee OA (Zengini 2018)	0.0296441	0.0469884	0.529151
rs7350776	15	33689075	G	C	Ascorbate (Vitamin C)	-0.0044	0.0112	0.6979	Knee OA (Zengini 2018)	-0.0226117	0.0259286	0.382742
rs7930821	11	19142695	T	C	Ascorbate (Vitamin C)	0.028	0.0413	0.4977	Knee OA (Zengini 2018)	0.178717	0.0818375	0.0316395
rs8057559	16	73317172	T	C	Ascorbate (Vitamin C)	0.1395	0.0314	9.1e-06	Knee OA (Zengini 2018)	0.0239972	0.0725399	0.741343
rs808686	20	19717135	A	G	Ascorbate (Vitamin C)	0.0598	0.0128	3.01e-06	Knee OA (Zengini 2018)	-0.0243577	0.0238829	0.307807
rs9419004	10	134914522	C	G	Ascorbate (Vitamin C)	-0.254	0.0563	6.53e-06	Knee OA (Zengini 2018)	0.0234145	0.0264976	0.377394
rs9606290	22	20218237	A	G	Ascorbate (Vitamin C)	0.159	0.0352	6.32e-06	Knee OA (Zengini 2018)	0.00200802	0.0278973	0.942524
rs10077932	5	2450679	T	C	Gamma-tocopherol	-0.0402	0.0087	4.08e-06	Knee OA (Zengini 2018)	0.0323351	0.0307351	0.29379
rs1013104	17	12187236	T	C	Gamma-tocopherol	-0.0207	0.0045	3.83e-06	Knee OA (Zengini 2018)	0.00538301	0.0240143	0.822645
rs10163969	18	9067439	T	G	Gamma-tocopherol	-0.0032	0.013	0.8069	Knee OA (Zengini 2018)	-0.0195023	0.0619748	0.752574
rs10245705	7	26129672	T	C	Gamma-tocopherol	-0.0124	0.0216	0.567799	Knee OA (Zengini 2018)	-0.0618751	0.0874559	0.476298
rs10466757	12	24984990	T	A	Gamma-tocopherol	-0.0634	0.0143	9.56e-06	Knee OA (Zengini 2018)	0.030424	0.0273802	0.26575
rs10492212	12	107296945	T	C	Gamma-tocopherol	-0.0274	0.0062	8.66e-06	Knee OA (Zengini 2018)	0.0518719	0.0322051	0.108488
rs10520845	5	16879933	A	C	Gamma-tocopherol	0.191	0.0419	5.27e-06	Knee OA (Zengini 2018)	-0.0527937	0.11009	0.629727
rs1060467	19	16024538	G	A	Gamma-tocopherol	-0.0233	0.0045	2.61e-07	Knee OA (Zengini 2018)	0.0316151	0.0239395	0.186816
rs10935814	3	150352873	A	G	Gamma-tocopherol	-0.0421	0.0193	0.0290603	Knee OA (Zengini 2018)	0.0465475	0.0358421	0.195597
rs11145330	9	71733603	C	A	Gamma-tocopherol	-0.0092	0.0162	0.5709	Knee OA (Zengini 2018)	-0.0071374	0.0376555	0.849585
rs11167905	5	144906846	C	T	Gamma-tocopherol	0.0073	0.0078	0.3529	Knee OA (Zengini 2018)	-0.0401021	0.033061	0.223803
rs11992435	8	81526083	G	A	Gamma-tocopherol	-0.0035	0.012	0.773701	Knee OA (Zengini 2018)	-0.0218303	0.0510208	0.668132
rs13069990	3	115620801	T	C	Gamma-tocopherol	-0.0063	0.0052	0.2269	Knee OA (Zengini 2018)	-0.041224	0.0245366	0.0926126
rs13103690	4	9972778	G	T	Gamma-tocopherol	0.0062	0.0045	0.1644	Knee OA (Zengini 2018)	0.0201153	0.0238307	0.39868
rs13336771	16	48318728	A	C	Gamma-tocopherol	0.0624	0.0139	7.39e-06	Knee OA (Zengini 2018)	0.0363426	0.0331415	0.273994
rs1404410	7	124248950	G	C	Gamma-tocopherol	0.0095	0.0119	0.4251	Knee OA (Zengini 2018)	0.00434258	0.0301015	0.885321
rs1532701	16	55698027	A	G	Gamma-tocopherol	0.0074	0.0051	0.1472	Knee OA (Zengini 2018)	0.00450489	0.0238015	0.849877
rs2070006	4	155513866	C	T	Gamma-tocopherol	0.0044	0.0052	0.3973	Knee OA (Zengini 2018)	-0.00198531	0.0244955	0.935417
rs261301	15	58686939	C	T	Gamma-tocopherol	-0.0323	0.0068	2.06e-06	Knee OA (Zengini 2018)	0.0174022	0.0349365	0.617971
rs261342	15	58731153	C	G	Gamma-tocopherol	-0.0091	0.0061	0.1345	Knee OA (Zengini 2018)	-0.0927142	0.0282453	0.0010881
rs2794327	1	3512341	T	C	Gamma-tocopherol	-0.0355	0.008	8.78e-06	Knee OA (Zengini 2018)	0.00302147	0.0257968	0.906695
rs577596	22	25931606	A	G	Gamma-tocopherol	0.0014	0.0058	0.8088	Knee OA (Zengini 2018)	0.0480264	0.0247844	0.0529602
rs6713914	2	59523041	C	T	Gamma-tocopherol	0.002	0.0099	0.8433	Knee OA (Zengini 2018)	0.00286518	0.0237328	0.903971
rs6826474	4	96650120	T	C	Gamma-tocopherol	-0.0212	0.015	0.1574	Knee OA (Zengini 2018)	-0.114206	0.076819	0.132474
rs6834631	4	122315665	G	T	Gamma-tocopherol	-0.0064	0.0122	0.596401	Knee OA (Zengini 2018)	0.0189488	0.056823	0.73921
rs7038957	9	106539439	C	T	Gamma-tocopherol	0.0287	0.0062	3.86e-06	Knee OA (Zengini 2018)	0.0278866	0.0315946	0.378294
rs7112460	11	125751859	T	C	Gamma-tocopherol	-0.0051	0.0097	0.6013	Knee OA (Zengini 2018)	0.0171637	0.0491824	0.727497
rs7238006	18	31927898	C	T	Gamma-tocopherol	-0.0093	0.0094	0.3175	Knee OA (Zengini 2018)	0.0296441	0.0469884	0.529151
rs7350776	15	33689075	G	C	Gamma-tocopherol	-0.0239	0.0052	3.86e-06	Knee OA (Zengini 2018)	-0.0226117	0.0259286	0.382742
rs7930821	11	19142695	T	C	Gamma-tocopherol	0.0569	0.0343	0.0973106	Knee OA (Zengini 2018)	0.178717	0.0818375	0.0316395
rs8057559	16	73317172	T	C	Gamma-tocopherol	-0.0067	0.0145	0.641	Knee OA (Zengini 2018)	0.0239972	0.0725399	0.741343
rs808686	20	19717135	A	G	Gamma-tocopherol	-0.0181	0.0109	0.0967498	Knee OA (Zengini 2018)	-0.0243577	0.0238829	0.307807
rs9419004	10	134914522	C	G	Gamma-tocopherol	-0.007	0.012	0.5597	Knee OA (Zengini 2018)	0.0234145	0.0264976	0.377394
rs9606290	22	20218237	A	G	Gamma-tocopherol	-0.009	0.007	0.1985	Knee OA (Zengini 2018)	0.00200802	0.0278973	0.942524
rs10077932	5	2450679	T	C	Gamma-tocopherol	-0.0402	0.0087	4.08e-06	Knee OA (Tachmazidou 2019)	0.0182	0.012	0.13
rs1013104	17	12187236	T	C	Gamma-tocopherol	-0.0207	0.0045	3.83e-06	Knee OA (Tachmazidou 2019)	0.0089	0.0094	0.3438
rs10163969	18	9067439	T	G	Gamma-tocopherol	-0.0032	0.013	0.8069	Knee OA (Tachmazidou 2019)	-0.0067	0.0239	0.7783
rs10245705	7	26129672	T	C	Gamma-tocopherol	-0.0124	0.0216	0.567799	Knee OA (Tachmazidou 2019)	-0.0296	0.034	0.3841
rs10466757	12	24984990	T	A	Gamma-tocopherol	-0.0634	0.0143	9.56e-06	Knee OA (Tachmazidou 2019)	0.0074	0.0112	0.5118
rs10492212	12	107296945	T	C	Gamma-tocopherol	-0.0274	0.0062	8.66e-06	Knee OA (Tachmazidou 2019)	0.0149	0.0127	0.2405
rs10520845	5	16879933	A	C	Gamma-tocopherol	0.191	0.0419	5.27e-06	Knee OA (Tachmazidou 2019)	-0.03	0.0429	0.484299
rs1060467	19	16024538	G	A	Gamma-tocopherol	-0.0233	0.0045	2.61e-07	Knee OA (Tachmazidou 2019)	-0.0035	0.0094	0.7118
rs10935814	3	150352873	A	G	Gamma-tocopherol	-0.0421	0.0193	0.0290603	Knee OA (Tachmazidou 2019)	0.0397	0.0142	0.00520595
rs11145330	9	71733603	C	A	Gamma-tocopherol	-0.0092	0.0162	0.5709	Knee OA (Tachmazidou 2019)	0.0201	0.0146	0.1688
rs11167905	5	144906846	C	T	Gamma-tocopherol	0.0073	0.0078	0.3529	Knee OA (Tachmazidou 2019)	-0.0236	0.0128	0.0662598
rs11992435	8	81526083	G	A	Gamma-tocopherol	-0.0035	0.012	0.773701	Knee OA (Tachmazidou 2019)	0.0086	0.0201	0.6666
rs13069990	3	115620801	T	C	Gamma-tocopherol	-0.0063	0.0052	0.2269	Knee OA (Tachmazidou 2019)	-0.0065	0.0095	0.4939
rs13103690	4	9972778	G	T	Gamma-tocopherol	0.0062	0.0045	0.1644	Knee OA (Tachmazidou 2019)	0.0007	0.0093	0.9438
rs13336771	16	48318728	A	C	Gamma-tocopherol	0.0624	0.0139	7.39e-06	Knee OA (Tachmazidou 2019)	0.0211	0.013	0.1054
rs1404410	7	124248950	G	C	Gamma-tocopherol	0.0095	0.0119	0.4251	Knee OA (Tachmazidou 2019)	-0.0047	0.0117	0.6887
rs1532701	16	55698027	A	G	Gamma-tocopherol	0.0074	0.0051	0.1472	Knee OA (Tachmazidou 2019)	0.0067	0.0093	0.4723
rs2070006	4	155513866	C	T	Gamma-tocopherol	0.0044	0.0052	0.3973	Knee OA (Tachmazidou 2019)	0.0063	0.0096	0.5106
rs261301	15	58686939	C	T	Gamma-tocopherol	-0.0323	0.0068	2.06e-06	Knee OA (Tachmazidou 2019)	0.0086	0.0134	0.5198
rs261342	15	58731153	C	G	Gamma-tocopherol	-0.0091	0.0061	0.1345	Knee OA (Tachmazidou 2019)	-0.0147	0.0112	0.1905
rs2794327	1	3512341	T	C	Gamma-tocopherol	-0.0355	0.008	8.78e-06	Knee OA (Tachmazidou 2019)	0.0075	0.01	0.4545
rs577596	22	25931606	A	G	Gamma-tocopherol	0.0014	0.0058	0.8088	Knee OA (Tachmazidou 2019)	0.0108	0.0097	0.2665
rs6713914	2	59523041	C	T	Gamma-tocopherol	0.002	0.0099	0.8433	Knee OA (Tachmazidou 2019)	-0.0019	0.0093	0.8343
rs6826474	4	96650120	T	C	Gamma-tocopherol	-0.0212	0.015	0.1574	Knee OA (Tachmazidou 2019)	-0.0143	0.0287	0.6181
rs6834631	4	122315665	G	T	Gamma-tocopherol	-0.0064	0.0122	0.596401	Knee OA (Tachmazidou 2019)	0.0032	0.0225	0.8876
rs7038957	9	106539439	C	T	Gamma-tocopherol	0.0287	0.0062	3.86e-06	Knee OA (Tachmazidou 2019)	0.0043	0.0124	0.7267
rs7112460	11	125751859	T	C	Gamma-tocopherol	-0.0051	0.0097	0.6013	Knee OA (Tachmazidou 2019)	0.001	0.019	0.9575
rs7238006	18	31927898	C	T	Gamma-tocopherol	-0.0093	0.0094	0.3175	Knee OA (Tachmazidou 2019)	-0.0062	0.0183	0.7363
rs7350776	15	33689075	G	C	Gamma-tocopherol	-0.0239	0.0052	3.86e-06	Knee OA (Tachmazidou 2019)	0.0045	0.0101	0.6578
rs7930821	11	19142695	T	C	Gamma-tocopherol	0.0569	0.0343	0.0973106	Knee OA (Tachmazidou 2019)	-0.0077	0.0334	0.818
rs8057559	16	73317172	T	C	Gamma-tocopherol	-0.0067	0.0145	0.641	Knee OA (Tachmazidou 2019)	-0.0352	0.0285	0.2176
rs808686	20	19717135	A	G	Gamma-tocopherol	-0.0181	0.0109	0.0967498	Knee OA (Tachmazidou 2019)	-0.0007	0.0093	0.9391
rs9419004	10	134914522	C	G	Gamma-tocopherol	-0.007	0.012	0.5597	Knee OA (Tachmazidou 2019)	0.0173	0.0104	0.0965606
rs9606290	22	20218237	A	G	Gamma-tocopherol	-0.009	0.007	0.1985	Knee OA (Tachmazidou 2019)	-0.0072	0.0107	0.5038
rs10077932	5	2450679	T	C	Ascorbate (Vitamin C)	-0.0046	0.0143	0.7484	Knee OA (Tachmazidou 2019)	0.0182	0.012	0.13
rs1013104	17	12187236	T	C	Ascorbate (Vitamin C)	-0.0034	0.0106	0.748101	Knee OA (Tachmazidou 2019)	0.0089	0.0094	0.3438
rs10163969	18	9067439	T	G	Ascorbate (Vitamin C)	-0.0241	0.0281	0.3908	Knee OA (Tachmazidou 2019)	-0.0067	0.0239	0.7783
rs10245705	7	26129672	T	C	Ascorbate (Vitamin C)	0.0069	0.041	0.8659	Knee OA (Tachmazidou 2019)	-0.0296	0.034	0.3841
rs10466757	12	24984990	T	A	Ascorbate (Vitamin C)	-0.0042	0.0163	0.7951	Knee OA (Tachmazidou 2019)	0.0074	0.0112	0.5118
rs10492212	12	107296945	T	C	Ascorbate (Vitamin C)	0.0102	0.0135	0.4526	Knee OA (Tachmazidou 2019)	0.0149	0.0127	0.2405
rs10520845	5	16879933	A	C	Ascorbate (Vitamin C)	0.0242	0.0519	0.6414	Knee OA (Tachmazidou 2019)	-0.03	0.0429	0.484299
rs1060467	19	16024538	G	A	Ascorbate (Vitamin C)	0.0133	0.0114	0.2414	Knee OA (Tachmazidou 2019)	-0.0035	0.0094	0.7118
rs10935814	3	150352873	A	G	Ascorbate (Vitamin C)	-0.0234	0.0226	0.3001	Knee OA (Tachmazidou 2019)	0.0397	0.0142	0.00520595
rs11145330	9	71733603	C	A	Ascorbate (Vitamin C)	0.002	0.0188	0.9154	Knee OA (Tachmazidou 2019)	0.0201	0.0146	0.1688
rs11167905	5	144906846	C	T	Ascorbate (Vitamin C)	-0.0804	0.0164	9.83e-07	Knee OA (Tachmazidou 2019)	-0.0236	0.0128	0.0662598
rs11992435	8	81526083	G	A	Ascorbate (Vitamin C)	-0.0075	0.0251	0.763901	Knee OA (Tachmazidou 2019)	0.0086	0.0201	0.6666
rs13069990	3	115620801	T	C	Ascorbate (Vitamin C)	-0.0506	0.011	4.44e-06	Knee OA (Tachmazidou 2019)	-0.0065	0.0095	0.4939
rs13103690	4	9972778	G	T	Ascorbate (Vitamin C)	0.0474	0.0104	5.2e-06	Knee OA (Tachmazidou 2019)	0.0007	0.0093	0.9438
rs13336771	16	48318728	A	C	Ascorbate (Vitamin C)	0.0196	0.0166	0.2371	Knee OA (Tachmazidou 2019)	0.0211	0.013	0.1054
rs1404410	7	124248950	G	C	Ascorbate (Vitamin C)	-0.0002	0.0139	0.9864	Knee OA (Tachmazidou 2019)	-0.0047	0.0117	0.6887
rs1532701	16	55698027	A	G	Ascorbate (Vitamin C)	-0.0041	0.0106	0.6957	Knee OA (Tachmazidou 2019)	0.0067	0.0093	0.4723
rs2070006	4	155513866	C	T	Ascorbate (Vitamin C)	-0.0512	0.0112	4.76e-06	Knee OA (Tachmazidou 2019)	0.0063	0.0096	0.5106
rs261301	15	58686939	C	T	Ascorbate (Vitamin C)	-0.0104	0.014	0.4568	Knee OA (Tachmazidou 2019)	0.0086	0.0134	0.5198
rs261342	15	58731153	C	G	Ascorbate (Vitamin C)	-0.0194	0.0131	0.1382	Knee OA (Tachmazidou 2019)	-0.0147	0.0112	0.1905
rs2794327	1	3512341	T	C	Ascorbate (Vitamin C)	0.0105	0.0116	0.3649	Knee OA (Tachmazidou 2019)	0.0075	0.01	0.4545
rs577596	22	25931606	A	G	Ascorbate (Vitamin C)	-0.0567	0.0114	6.68e-07	Knee OA (Tachmazidou 2019)	0.0108	0.0097	0.2665
rs6713914	2	59523041	C	T	Ascorbate (Vitamin C)	-0.0593	0.0116	3.22e-07	Knee OA (Tachmazidou 2019)	-0.0019	0.0093	0.8343
rs6826474	4	96650120	T	C	Ascorbate (Vitamin C)	-0.1383	0.0288	1.56e-06	Knee OA (Tachmazidou 2019)	-0.0143	0.0287	0.6181
rs6834631	4	122315665	G	T	Ascorbate (Vitamin C)	-0.1306	0.0267	1.03e-06	Knee OA (Tachmazidou 2019)	0.0032	0.0225	0.8876
rs7038957	9	106539439	C	T	Ascorbate (Vitamin C)	-0.0223	0.0146	0.1258	Knee OA (Tachmazidou 2019)	0.0043	0.0124	0.7267
rs7112460	11	125751859	T	C	Ascorbate (Vitamin C)	0.1084	0.0223	1.14e-06	Knee OA (Tachmazidou 2019)	0.001	0.019	0.9575
rs7238006	18	31927898	C	T	Ascorbate (Vitamin C)	-0.0216	0.0191	0.2568	Knee OA (Tachmazidou 2019)	-0.0062	0.0183	0.7363
rs7350776	15	33689075	G	C	Ascorbate (Vitamin C)	-0.0044	0.0112	0.6979	Knee OA (Tachmazidou 2019)	0.0045	0.0101	0.6578
rs7930821	11	19142695	T	C	Ascorbate (Vitamin C)	0.028	0.0413	0.4977	Knee OA (Tachmazidou 2019)	-0.0077	0.0334	0.818
rs8057559	16	73317172	T	C	Ascorbate (Vitamin C)	0.1395	0.0314	9.1e-06	Knee OA (Tachmazidou 2019)	-0.0352	0.0285	0.2176
rs808686	20	19717135	A	G	Ascorbate (Vitamin C)	0.0598	0.0128	3.01e-06	Knee OA (Tachmazidou 2019)	-0.0007	0.0093	0.9391
rs9419004	10	134914522	C	G	Ascorbate (Vitamin C)	-0.254	0.0563	6.53e-06	Knee OA (Tachmazidou 2019)	0.0173	0.0104	0.0965606
rs9606290	22	20218237	A	G	Ascorbate (Vitamin C)	0.159	0.0352	6.32e-06	Knee OA (Tachmazidou 2019)	-0.0072	0.0107	0.5038
rs10077932	5	2450679	T	C	Alpha-tocopherol	0.0063	0.0048	0.1825	Knee OA (Tachmazidou 2019)	0.0182	0.012	0.13
rs1013104	17	12187236	T	C	Alpha-tocopherol	0.0004	0.003	0.905	Knee OA (Tachmazidou 2019)	0.0089	0.0094	0.3438
rs10163969	18	9067439	T	G	Alpha-tocopherol	-0.0352	0.008	9.38e-06	Knee OA (Tachmazidou 2019)	-0.0067	0.0239	0.7783
rs10245705	7	26129672	T	C	Alpha-tocopherol	-0.0663	0.0127	1.95e-07	Knee OA (Tachmazidou 2019)	-0.0296	0.034	0.3841
rs10466757	12	24984990	T	A	Alpha-tocopherol	-0.0124	0.006	0.0403999	Knee OA (Tachmazidou 2019)	0.0074	0.0112	0.5118
rs10492212	12	107296945	T	C	Alpha-tocopherol	0.0054	0.0038	0.1564	Knee OA (Tachmazidou 2019)	0.0149	0.0127	0.2405
rs10520845	5	16879933	A	C	Alpha-tocopherol	-0.0012	0.0177	0.9471	Knee OA (Tachmazidou 2019)	-0.03	0.0429	0.484299
rs1060467	19	16024538	G	A	Alpha-tocopherol	-0.0076	0.0031	0.0146501	Knee OA (Tachmazidou 2019)	-0.0035	0.0094	0.7118
rs10935814	3	150352873	A	G	Alpha-tocopherol	-0.037	0.0083	9.44e-06	Knee OA (Tachmazidou 2019)	0.0397	0.0142	0.00520595
rs11145330	9	71733603	C	A	Alpha-tocopherol	-0.0324	0.0068	1.95e-06	Knee OA (Tachmazidou 2019)	0.0201	0.0146	0.1688
rs11167905	5	144906846	C	T	Alpha-tocopherol	-0.0038	0.0046	0.4136	Knee OA (Tachmazidou 2019)	-0.0236	0.0128	0.0662598
rs11992435	8	81526083	G	A	Alpha-tocopherol	-0.0327	0.0072	6.38e-06	Knee OA (Tachmazidou 2019)	0.0086	0.0201	0.6666
rs13069990	3	115620801	T	C	Alpha-tocopherol	-0.0008	0.0031	0.79	Knee OA (Tachmazidou 2019)	-0.0065	0.0095	0.4939
rs13103690	4	9972778	G	T	Alpha-tocopherol	0.0068	0.003	0.0241602	Knee OA (Tachmazidou 2019)	0.0007	0.0093	0.9438
rs13336771	16	48318728	A	C	Alpha-tocopherol	0.007	0.0061	0.25	Knee OA (Tachmazidou 2019)	0.0211	0.013	0.1054
rs1404410	7	124248950	G	C	Alpha-tocopherol	0.0236	0.0052	4.57e-06	Knee OA (Tachmazidou 2019)	-0.0047	0.0117	0.6887
rs1532701	16	55698027	A	G	Alpha-tocopherol	0.0137	0.003	5.07e-06	Knee OA (Tachmazidou 2019)	0.0067	0.0093	0.4723
rs2070006	4	155513866	C	T	Alpha-tocopherol	0.0012	0.0031	0.699401	Knee OA (Tachmazidou 2019)	0.0063	0.0096	0.5106
rs261301	15	58686939	C	T	Alpha-tocopherol	-0.0035	0.0041	0.3967	Knee OA (Tachmazidou 2019)	0.0086	0.0134	0.5198
rs261342	15	58731153	C	G	Alpha-tocopherol	-0.0169	0.0037	5.41e-06	Knee OA (Tachmazidou 2019)	-0.0147	0.0112	0.1905
rs2794327	1	3512341	T	C	Alpha-tocopherol	-0.0001	0.004	0.974	Knee OA (Tachmazidou 2019)	0.0075	0.01	0.4545
rs577596	22	25931606	A	G	Alpha-tocopherol	-0.0004	0.0034	0.9074	Knee OA (Tachmazidou 2019)	0.0108	0.0097	0.2665
rs6713914	2	59523041	C	T	Alpha-tocopherol	0.0042	0.0043	0.3327	Knee OA (Tachmazidou 2019)	-0.0019	0.0093	0.8343
rs6826474	4	96650120	T	C	Alpha-tocopherol	-0.0034	0.0089	0.704399	Knee OA (Tachmazidou 2019)	-0.0143	0.0287	0.6181
rs6834631	4	122315665	G	T	Alpha-tocopherol	-0.0021	0.0076	0.7842	Knee OA (Tachmazidou 2019)	0.0032	0.0225	0.8876
rs7038957	9	106539439	C	T	Alpha-tocopherol	0.0107	0.0039	0.00649995	Knee OA (Tachmazidou 2019)	0.0043	0.0124	0.7267
rs7112460	11	125751859	T	C	Alpha-tocopherol	0.0024	0.0062	0.6927	Knee OA (Tachmazidou 2019)	0.001	0.019	0.9575
rs7238006	18	31927898	C	T	Alpha-tocopherol	-0.0281	0.0057	6.77e-07	Knee OA (Tachmazidou 2019)	-0.0062	0.0183	0.7363
rs7350776	15	33689075	G	C	Alpha-tocopherol	-0.0052	0.0031	0.08931	Knee OA (Tachmazidou 2019)	0.0045	0.0101	0.6578
rs7930821	11	19142695	T	C	Alpha-tocopherol	0.0666	0.0149	7.53e-06	Knee OA (Tachmazidou 2019)	-0.0077	0.0334	0.818
rs8057559	16	73317172	T	C	Alpha-tocopherol	-0.0021	0.0092	0.8193	Knee OA (Tachmazidou 2019)	-0.0352	0.0285	0.2176
rs808686	20	19717135	A	G	Alpha-tocopherol	0.0015	0.0047	0.745101	Knee OA (Tachmazidou 2019)	-0.0007	0.0093	0.9391
rs9419004	10	134914522	C	G	Alpha-tocopherol	0.008	0.0095	0.4013	Knee OA (Tachmazidou 2019)	0.0173	0.0104	0.0965606
rs9606290	22	20218237	A	G	Alpha-tocopherol	0.007	0.0053	0.1862	Knee OA (Tachmazidou 2019)	-0.0072	0.0107	0.5038
rs10077932	5	2450679	T	C	Alpha-tocopherol	0.0063	0.0048	0.1825	Hip OA (Tachmazidou 2019)	0.0239	0.0151	0.1142
rs1013104	17	12187236	T	C	Alpha-tocopherol	0.0004	0.003	0.905	Hip OA (Tachmazidou 2019)	0.0101	0.0118	0.3898
rs10163969	18	9067439	T	G	Alpha-tocopherol	-0.0352	0.008	9.38e-06	Hip OA (Tachmazidou 2019)	-0.0101	0.03	0.737099
rs10245705	7	26129672	T	C	Alpha-tocopherol	-0.0663	0.0127	1.95e-07	Hip OA (Tachmazidou 2019)	-0.1092	0.0429	0.0109401
rs10466757	12	24984990	T	A	Alpha-tocopherol	-0.0124	0.006	0.0403999	Hip OA (Tachmazidou 2019)	-0.008	0.0145	0.580899
rs10492212	12	107296945	T	C	Alpha-tocopherol	0.0054	0.0038	0.1564	Hip OA (Tachmazidou 2019)	0.007	0.0159	0.6609
rs10520845	5	16879933	A	C	Alpha-tocopherol	-0.0012	0.0177	0.9471	Hip OA (Tachmazidou 2019)	-0.0355	0.0541	0.511
rs1060467	19	16024538	G	A	Alpha-tocopherol	-0.0076	0.0031	0.0146501	Hip OA (Tachmazidou 2019)	-0.0136	0.0118	0.2488
rs10935814	3	150352873	A	G	Alpha-tocopherol	-0.037	0.0083	9.44e-06	Hip OA (Tachmazidou 2019)	0.0244	0.0178	0.1698
rs11145330	9	71733603	C	A	Alpha-tocopherol	-0.0324	0.0068	1.95e-06	Hip OA (Tachmazidou 2019)	-0.02	0.0184	0.2786
rs11167905	5	144906846	C	T	Alpha-tocopherol	-0.0038	0.0046	0.4136	Hip OA (Tachmazidou 2019)	-0.023	0.0161	0.1547
rs11992435	8	81526083	G	A	Alpha-tocopherol	-0.0327	0.0072	6.38e-06	Hip OA (Tachmazidou 2019)	0.0172	0.0252	0.494
rs13069990	3	115620801	T	C	Alpha-tocopherol	-0.0008	0.0031	0.79	Hip OA (Tachmazidou 2019)	-0.0024	0.012	0.8429
rs13103690	4	9972778	G	T	Alpha-tocopherol	0.0068	0.003	0.0241602	Hip OA (Tachmazidou 2019)	-0.0027	0.0117	0.8169
rs13336771	16	48318728	A	C	Alpha-tocopherol	0.007	0.0061	0.25	Hip OA (Tachmazidou 2019)	0.001	0.0163	0.9496
rs1404410	7	124248950	G	C	Alpha-tocopherol	0.0236	0.0052	4.57e-06	Hip OA (Tachmazidou 2019)	-0.0328	0.0147	0.0253099
rs1532701	16	55698027	A	G	Alpha-tocopherol	0.0137	0.003	5.07e-06	Hip OA (Tachmazidou 2019)	-0.007	0.0117	0.5466
rs2070006	4	155513866	C	T	Alpha-tocopherol	0.0012	0.0031	0.699401	Hip OA (Tachmazidou 2019)	-0.0067	0.012	0.574601
rs261301	15	58686939	C	T	Alpha-tocopherol	-0.0035	0.0041	0.3967	Hip OA (Tachmazidou 2019)	-0.0009	0.0168	0.9579
rs261342	15	58731153	C	G	Alpha-tocopherol	-0.0169	0.0037	5.41e-06	Hip OA (Tachmazidou 2019)	0.0036	0.0141	0.7996
rs2794327	1	3512341	T	C	Alpha-tocopherol	-0.0001	0.004	0.974	Hip OA (Tachmazidou 2019)	0.0037	0.0126	0.7671
rs577596	22	25931606	A	G	Alpha-tocopherol	-0.0004	0.0034	0.9074	Hip OA (Tachmazidou 2019)	-0.0064	0.0122	0.599
rs6713914	2	59523041	C	T	Alpha-tocopherol	0.0042	0.0043	0.3327	Hip OA (Tachmazidou 2019)	-0.015	0.0117	0.1978
rs6826474	4	96650120	T	C	Alpha-tocopherol	-0.0034	0.0089	0.704399	Hip OA (Tachmazidou 2019)	0.0502	0.0357	0.16
rs6834631	4	122315665	G	T	Alpha-tocopherol	-0.0021	0.0076	0.7842	Hip OA (Tachmazidou 2019)	0.0042	0.0283	0.8829
rs7038957	9	106539439	C	T	Alpha-tocopherol	0.0107	0.0039	0.00649995	Hip OA (Tachmazidou 2019)	0.0296	0.0156	0.0576395
rs7112460	11	125751859	T	C	Alpha-tocopherol	0.0024	0.0062	0.6927	Hip OA (Tachmazidou 2019)	-0.0034	0.0238	0.888
rs7238006	18	31927898	C	T	Alpha-tocopherol	-0.0281	0.0057	6.77e-07	Hip OA (Tachmazidou 2019)	0.0197	0.0228	0.388
rs7350776	15	33689075	G	C	Alpha-tocopherol	-0.0052	0.0031	0.08931	Hip OA (Tachmazidou 2019)	0.001	0.0127	0.9347
rs7930821	11	19142695	T	C	Alpha-tocopherol	0.0666	0.0149	7.53e-06	Hip OA (Tachmazidou 2019)	-0.0461	0.0421	0.2738
rs8057559	16	73317172	T	C	Alpha-tocopherol	-0.0021	0.0092	0.8193	Hip OA (Tachmazidou 2019)	0.0516	0.0355	0.1466
rs808686	20	19717135	A	G	Alpha-tocopherol	0.0015	0.0047	0.745101	Hip OA (Tachmazidou 2019)	-0.0168	0.0117	0.1508
rs9419004	10	134914522	C	G	Alpha-tocopherol	0.008	0.0095	0.4013	Hip OA (Tachmazidou 2019)	0.0036	0.0131	0.7842
rs9606290	22	20218237	A	G	Alpha-tocopherol	0.007	0.0053	0.1862	Hip OA (Tachmazidou 2019)	0.0291	0.0134	0.0298903
rs10077932	5	2450679	T	C	Ascorbate (Vitamin C)	-0.0046	0.0143	0.7484	Hip OA (Tachmazidou 2019)	0.0239	0.0151	0.1142
rs1013104	17	12187236	T	C	Ascorbate (Vitamin C)	-0.0034	0.0106	0.748101	Hip OA (Tachmazidou 2019)	0.0101	0.0118	0.3898
rs10163969	18	9067439	T	G	Ascorbate (Vitamin C)	-0.0241	0.0281	0.3908	Hip OA (Tachmazidou 2019)	-0.0101	0.03	0.737099
rs10245705	7	26129672	T	C	Ascorbate (Vitamin C)	0.0069	0.041	0.8659	Hip OA (Tachmazidou 2019)	-0.1092	0.0429	0.0109401
rs10466757	12	24984990	T	A	Ascorbate (Vitamin C)	-0.0042	0.0163	0.7951	Hip OA (Tachmazidou 2019)	-0.008	0.0145	0.580899
rs10492212	12	107296945	T	C	Ascorbate (Vitamin C)	0.0102	0.0135	0.4526	Hip OA (Tachmazidou 2019)	0.007	0.0159	0.6609
rs10520845	5	16879933	A	C	Ascorbate (Vitamin C)	0.0242	0.0519	0.6414	Hip OA (Tachmazidou 2019)	-0.0355	0.0541	0.511
rs1060467	19	16024538	G	A	Ascorbate (Vitamin C)	0.0133	0.0114	0.2414	Hip OA (Tachmazidou 2019)	-0.0136	0.0118	0.2488
rs10935814	3	150352873	A	G	Ascorbate (Vitamin C)	-0.0234	0.0226	0.3001	Hip OA (Tachmazidou 2019)	0.0244	0.0178	0.1698
rs11145330	9	71733603	C	A	Ascorbate (Vitamin C)	0.002	0.0188	0.9154	Hip OA (Tachmazidou 2019)	-0.02	0.0184	0.2786
rs11167905	5	144906846	C	T	Ascorbate (Vitamin C)	-0.0804	0.0164	9.83e-07	Hip OA (Tachmazidou 2019)	-0.023	0.0161	0.1547
rs11992435	8	81526083	G	A	Ascorbate (Vitamin C)	-0.0075	0.0251	0.763901	Hip OA (Tachmazidou 2019)	0.0172	0.0252	0.494
rs13069990	3	115620801	T	C	Ascorbate (Vitamin C)	-0.0506	0.011	4.44e-06	Hip OA (Tachmazidou 2019)	-0.0024	0.012	0.8429
rs13103690	4	9972778	G	T	Ascorbate (Vitamin C)	0.0474	0.0104	5.2e-06	Hip OA (Tachmazidou 2019)	-0.0027	0.0117	0.8169
rs13336771	16	48318728	A	C	Ascorbate (Vitamin C)	0.0196	0.0166	0.2371	Hip OA (Tachmazidou 2019)	0.001	0.0163	0.9496
rs1404410	7	124248950	G	C	Ascorbate (Vitamin C)	-0.0002	0.0139	0.9864	Hip OA (Tachmazidou 2019)	-0.0328	0.0147	0.0253099
rs1532701	16	55698027	A	G	Ascorbate (Vitamin C)	-0.0041	0.0106	0.6957	Hip OA (Tachmazidou 2019)	-0.007	0.0117	0.5466
rs2070006	4	155513866	C	T	Ascorbate (Vitamin C)	-0.0512	0.0112	4.76e-06	Hip OA (Tachmazidou 2019)	-0.0067	0.012	0.574601
rs261301	15	58686939	C	T	Ascorbate (Vitamin C)	-0.0104	0.014	0.4568	Hip OA (Tachmazidou 2019)	-0.0009	0.0168	0.9579
rs261342	15	58731153	C	G	Ascorbate (Vitamin C)	-0.0194	0.0131	0.1382	Hip OA (Tachmazidou 2019)	0.0036	0.0141	0.7996
rs2794327	1	3512341	T	C	Ascorbate (Vitamin C)	0.0105	0.0116	0.3649	Hip OA (Tachmazidou 2019)	0.0037	0.0126	0.7671
rs577596	22	25931606	A	G	Ascorbate (Vitamin C)	-0.0567	0.0114	6.68e-07	Hip OA (Tachmazidou 2019)	-0.0064	0.0122	0.599
rs6713914	2	59523041	C	T	Ascorbate (Vitamin C)	-0.0593	0.0116	3.22e-07	Hip OA (Tachmazidou 2019)	-0.015	0.0117	0.1978
rs6826474	4	96650120	T	C	Ascorbate (Vitamin C)	-0.1383	0.0288	1.56e-06	Hip OA (Tachmazidou 2019)	0.0502	0.0357	0.16
rs6834631	4	122315665	G	T	Ascorbate (Vitamin C)	-0.1306	0.0267	1.03e-06	Hip OA (Tachmazidou 2019)	0.0042	0.0283	0.8829
rs7038957	9	106539439	C	T	Ascorbate (Vitamin C)	-0.0223	0.0146	0.1258	Hip OA (Tachmazidou 2019)	0.0296	0.0156	0.0576395
rs7112460	11	125751859	T	C	Ascorbate (Vitamin C)	0.1084	0.0223	1.14e-06	Hip OA (Tachmazidou 2019)	-0.0034	0.0238	0.888
rs7238006	18	31927898	C	T	Ascorbate (Vitamin C)	-0.0216	0.0191	0.2568	Hip OA (Tachmazidou 2019)	0.0197	0.0228	0.388
rs7350776	15	33689075	G	C	Ascorbate (Vitamin C)	-0.0044	0.0112	0.6979	Hip OA (Tachmazidou 2019)	0.001	0.0127	0.9347
rs7930821	11	19142695	T	C	Ascorbate (Vitamin C)	0.028	0.0413	0.4977	Hip OA (Tachmazidou 2019)	-0.0461	0.0421	0.2738
rs8057559	16	73317172	T	C	Ascorbate (Vitamin C)	0.1395	0.0314	9.1e-06	Hip OA (Tachmazidou 2019)	0.0516	0.0355	0.1466
rs808686	20	19717135	A	G	Ascorbate (Vitamin C)	0.0598	0.0128	3.01e-06	Hip OA (Tachmazidou 2019)	-0.0168	0.0117	0.1508
rs9419004	10	134914522	C	G	Ascorbate (Vitamin C)	-0.254	0.0563	6.53e-06	Hip OA (Tachmazidou 2019)	0.0036	0.0131	0.7842
rs9606290	22	20218237	A	G	Ascorbate (Vitamin C)	0.159	0.0352	6.32e-06	Hip OA (Tachmazidou 2019)	0.0291	0.0134	0.0298903
rs10077932	5	2450679	T	C	Gamma-tocopherol	-0.0402	0.0087	4.08e-06	Hip OA (Tachmazidou 2019)	0.0239	0.0151	0.1142
rs1013104	17	12187236	T	C	Gamma-tocopherol	-0.0207	0.0045	3.83e-06	Hip OA (Tachmazidou 2019)	0.0101	0.0118	0.3898
rs10163969	18	9067439	T	G	Gamma-tocopherol	-0.0032	0.013	0.8069	Hip OA (Tachmazidou 2019)	-0.0101	0.03	0.737099
rs10245705	7	26129672	T	C	Gamma-tocopherol	-0.0124	0.0216	0.567799	Hip OA (Tachmazidou 2019)	-0.1092	0.0429	0.0109401
rs10466757	12	24984990	T	A	Gamma-tocopherol	-0.0634	0.0143	9.56e-06	Hip OA (Tachmazidou 2019)	-0.008	0.0145	0.580899
rs10492212	12	107296945	T	C	Gamma-tocopherol	-0.0274	0.0062	8.66e-06	Hip OA (Tachmazidou 2019)	0.007	0.0159	0.6609
rs10520845	5	16879933	A	C	Gamma-tocopherol	0.191	0.0419	5.27e-06	Hip OA (Tachmazidou 2019)	-0.0355	0.0541	0.511
rs1060467	19	16024538	G	A	Gamma-tocopherol	-0.0233	0.0045	2.61e-07	Hip OA (Tachmazidou 2019)	-0.0136	0.0118	0.2488
rs10935814	3	150352873	A	G	Gamma-tocopherol	-0.0421	0.0193	0.0290603	Hip OA (Tachmazidou 2019)	0.0244	0.0178	0.1698
rs11145330	9	71733603	C	A	Gamma-tocopherol	-0.0092	0.0162	0.5709	Hip OA (Tachmazidou 2019)	-0.02	0.0184	0.2786
rs11167905	5	144906846	C	T	Gamma-tocopherol	0.0073	0.0078	0.3529	Hip OA (Tachmazidou 2019)	-0.023	0.0161	0.1547
rs11992435	8	81526083	G	A	Gamma-tocopherol	-0.0035	0.012	0.773701	Hip OA (Tachmazidou 2019)	0.0172	0.0252	0.494
rs13069990	3	115620801	T	C	Gamma-tocopherol	-0.0063	0.0052	0.2269	Hip OA (Tachmazidou 2019)	-0.0024	0.012	0.8429
rs13103690	4	9972778	G	T	Gamma-tocopherol	0.0062	0.0045	0.1644	Hip OA (Tachmazidou 2019)	-0.0027	0.0117	0.8169
rs13336771	16	48318728	A	C	Gamma-tocopherol	0.0624	0.0139	7.39e-06	Hip OA (Tachmazidou 2019)	0.001	0.0163	0.9496
rs1404410	7	124248950	G	C	Gamma-tocopherol	0.0095	0.0119	0.4251	Hip OA (Tachmazidou 2019)	-0.0328	0.0147	0.0253099
rs1532701	16	55698027	A	G	Gamma-tocopherol	0.0074	0.0051	0.1472	Hip OA (Tachmazidou 2019)	-0.007	0.0117	0.5466
rs2070006	4	155513866	C	T	Gamma-tocopherol	0.0044	0.0052	0.3973	Hip OA (Tachmazidou 2019)	-0.0067	0.012	0.574601
rs261301	15	58686939	C	T	Gamma-tocopherol	-0.0323	0.0068	2.06e-06	Hip OA (Tachmazidou 2019)	-0.0009	0.0168	0.9579
rs261342	15	58731153	C	G	Gamma-tocopherol	-0.0091	0.0061	0.1345	Hip OA (Tachmazidou 2019)	0.0036	0.0141	0.7996
rs2794327	1	3512341	T	C	Gamma-tocopherol	-0.0355	0.008	8.78e-06	Hip OA (Tachmazidou 2019)	0.0037	0.0126	0.7671
rs577596	22	25931606	A	G	Gamma-tocopherol	0.0014	0.0058	0.8088	Hip OA (Tachmazidou 2019)	-0.0064	0.0122	0.599
rs6713914	2	59523041	C	T	Gamma-tocopherol	0.002	0.0099	0.8433	Hip OA (Tachmazidou 2019)	-0.015	0.0117	0.1978
rs6826474	4	96650120	T	C	Gamma-tocopherol	-0.0212	0.015	0.1574	Hip OA (Tachmazidou 2019)	0.0502	0.0357	0.16
rs6834631	4	122315665	G	T	Gamma-tocopherol	-0.0064	0.0122	0.596401	Hip OA (Tachmazidou 2019)	0.0042	0.0283	0.8829
rs7038957	9	106539439	C	T	Gamma-tocopherol	0.0287	0.0062	3.86e-06	Hip OA (Tachmazidou 2019)	0.0296	0.0156	0.0576395
rs7112460	11	125751859	T	C	Gamma-tocopherol	-0.0051	0.0097	0.6013	Hip OA (Tachmazidou 2019)	-0.0034	0.0238	0.888
rs7238006	18	31927898	C	T	Gamma-tocopherol	-0.0093	0.0094	0.3175	Hip OA (Tachmazidou 2019)	0.0197	0.0228	0.388
rs7350776	15	33689075	G	C	Gamma-tocopherol	-0.0239	0.0052	3.86e-06	Hip OA (Tachmazidou 2019)	0.001	0.0127	0.9347
rs7930821	11	19142695	T	C	Gamma-tocopherol	0.0569	0.0343	0.0973106	Hip OA (Tachmazidou 2019)	-0.0461	0.0421	0.2738
rs8057559	16	73317172	T	C	Gamma-tocopherol	-0.0067	0.0145	0.641	Hip OA (Tachmazidou 2019)	0.0516	0.0355	0.1466
rs808686	20	19717135	A	G	Gamma-tocopherol	-0.0181	0.0109	0.0967498	Hip OA (Tachmazidou 2019)	-0.0168	0.0117	0.1508
rs9419004	10	134914522	C	G	Gamma-tocopherol	-0.007	0.012	0.5597	Hip OA (Tachmazidou 2019)	0.0036	0.0131	0.7842
rs9606290	22	20218237	A	G	Gamma-tocopherol	-0.009	0.007	0.1985	Hip OA (Tachmazidou 2019)	0.0291	0.0134	0.0298903
rs10077932	5	2450679	T	C	Ascorbate (Vitamin C)	-0.0046	0.0143	0.7484	Hip or knee OA (Tachmazidou 2019)	0.0173	0.0098	0.0790697
rs1013104	17	12187236	T	C	Ascorbate (Vitamin C)	-0.0034	0.0106	0.748101	Hip or knee OA (Tachmazidou 2019)	0.0089	0.0077	0.2453
rs10163969	18	9067439	T	G	Ascorbate (Vitamin C)	-0.0241	0.0281	0.3908	Hip or knee OA (Tachmazidou 2019)	-0.0078	0.0196	0.6886
rs10245705	7	26129672	T	C	Ascorbate (Vitamin C)	0.0069	0.041	0.8659	Hip or knee OA (Tachmazidou 2019)	-0.0585	0.0279	0.0359402
rs10466757	12	24984990	T	A	Ascorbate (Vitamin C)	-0.0042	0.0163	0.7951	Hip or knee OA (Tachmazidou 2019)	-0.0006	0.0092	0.9479
rs10492212	12	107296945	T	C	Ascorbate (Vitamin C)	0.0102	0.0135	0.4526	Hip or knee OA (Tachmazidou 2019)	0.0113	0.0104	0.2767
rs10520845	5	16879933	A	C	Ascorbate (Vitamin C)	0.0242	0.0519	0.6414	Hip or knee OA (Tachmazidou 2019)	-0.0326	0.0351	0.3535
rs1060467	19	16024538	G	A	Ascorbate (Vitamin C)	0.0133	0.0114	0.2414	Hip or knee OA (Tachmazidou 2019)	-0.0066	0.0077	0.3911
rs10935814	3	150352873	A	G	Ascorbate (Vitamin C)	-0.0234	0.0226	0.3001	Hip or knee OA (Tachmazidou 2019)	0.0311	0.0116	0.00739895
rs11145330	9	71733603	C	A	Ascorbate (Vitamin C)	0.002	0.0188	0.9154	Hip or knee OA (Tachmazidou 2019)	0.0049	0.012	0.6815
rs11167905	5	144906846	C	T	Ascorbate (Vitamin C)	-0.0804	0.0164	9.83e-07	Hip or knee OA (Tachmazidou 2019)	-0.0195	0.0105	0.0641505
rs11992435	8	81526083	G	A	Ascorbate (Vitamin C)	-0.0075	0.0251	0.763901	Hip or knee OA (Tachmazidou 2019)	0.0127	0.0164	0.4391
rs13069990	3	115620801	T	C	Ascorbate (Vitamin C)	-0.0506	0.011	4.44e-06	Hip or knee OA (Tachmazidou 2019)	-0.0032	0.0078	0.6853
rs13103690	4	9972778	G	T	Ascorbate (Vitamin C)	0.0474	0.0104	5.2e-06	Hip or knee OA (Tachmazidou 2019)	-0.0008	0.0076	0.9134
rs13336771	16	48318728	A	C	Ascorbate (Vitamin C)	0.0196	0.0166	0.2371	Hip or knee OA (Tachmazidou 2019)	0.0168	0.0106	0.1144
rs1404410	7	124248950	G	C	Ascorbate (Vitamin C)	-0.0002	0.0139	0.9864	Hip or knee OA (Tachmazidou 2019)	-0.0144	0.0096	0.1321
rs1532701	16	55698027	A	G	Ascorbate (Vitamin C)	-0.0041	0.0106	0.6957	Hip or knee OA (Tachmazidou 2019)	-0.0008	0.0076	0.9207
rs2070006	4	155513866	C	T	Ascorbate (Vitamin C)	-0.0512	0.0112	4.76e-06	Hip or knee OA (Tachmazidou 2019)	0.0002	0.0078	0.9834
rs261301	15	58686939	C	T	Ascorbate (Vitamin C)	-0.0104	0.014	0.4568	Hip or knee OA (Tachmazidou 2019)	0.0047	0.0109	0.667599
rs261342	15	58731153	C	G	Ascorbate (Vitamin C)	-0.0194	0.0131	0.1382	Hip or knee OA (Tachmazidou 2019)	-0.0063	0.0092	0.4941
rs2794327	1	3512341	T	C	Ascorbate (Vitamin C)	0.0105	0.0116	0.3649	Hip or knee OA (Tachmazidou 2019)	0.0042	0.0082	0.6127
rs577596	22	25931606	A	G	Ascorbate (Vitamin C)	-0.0567	0.0114	6.68e-07	Hip or knee OA (Tachmazidou 2019)	0.0045	0.008	0.5758
rs6713914	2	59523041	C	T	Ascorbate (Vitamin C)	-0.0593	0.0116	3.22e-07	Hip or knee OA (Tachmazidou 2019)	-0.0075	0.0076	0.3278
rs6826474	4	96650120	T	C	Ascorbate (Vitamin C)	-0.1383	0.0288	1.56e-06	Hip or knee OA (Tachmazidou 2019)	0.0075	0.0235	0.748201
rs6834631	4	122315665	G	T	Ascorbate (Vitamin C)	-0.1306	0.0267	1.03e-06	Hip or knee OA (Tachmazidou 2019)	0.0061	0.0184	0.739301
rs7038957	9	106539439	C	T	Ascorbate (Vitamin C)	-0.0223	0.0146	0.1258	Hip or knee OA (Tachmazidou 2019)	0.0113	0.0102	0.2647
rs7112460	11	125751859	T	C	Ascorbate (Vitamin C)	0.1084	0.0223	1.14e-06	Hip or knee OA (Tachmazidou 2019)	-0.0027	0.0156	0.8607
rs7238006	18	31927898	C	T	Ascorbate (Vitamin C)	-0.0216	0.0191	0.2568	Hip or knee OA (Tachmazidou 2019)	-0.0015	0.015	0.9224
rs7350776	15	33689075	G	C	Ascorbate (Vitamin C)	-0.0044	0.0112	0.6979	Hip or knee OA (Tachmazidou 2019)	0.0041	0.0083	0.6221
rs7930821	11	19142695	T	C	Ascorbate (Vitamin C)	0.028	0.0413	0.4977	Hip or knee OA (Tachmazidou 2019)	-0.0149	0.0274	0.5868
rs8057559	16	73317172	T	C	Ascorbate (Vitamin C)	0.1395	0.0314	9.1e-06	Hip or knee OA (Tachmazidou 2019)	0.0014	0.0233	0.9534
rs808686	20	19717135	A	G	Ascorbate (Vitamin C)	0.0598	0.0128	3.01e-06	Hip or knee OA (Tachmazidou 2019)	-0.0061	0.0076	0.4231
rs9419004	10	134914522	C	G	Ascorbate (Vitamin C)	-0.254	0.0563	6.53e-06	Hip or knee OA (Tachmazidou 2019)	0.0109	0.0085	0.1995
rs9606290	22	20218237	A	G	Ascorbate (Vitamin C)	0.159	0.0352	6.32e-06	Hip or knee OA (Tachmazidou 2019)	0.0022	0.0088	0.8012
rs10077932	5	2450679	T	C	Gamma-tocopherol	-0.0402	0.0087	4.08e-06	Hip or knee OA (Tachmazidou 2019)	0.0173	0.0098	0.0790697
rs1013104	17	12187236	T	C	Gamma-tocopherol	-0.0207	0.0045	3.83e-06	Hip or knee OA (Tachmazidou 2019)	0.0089	0.0077	0.2453
rs10163969	18	9067439	T	G	Gamma-tocopherol	-0.0032	0.013	0.8069	Hip or knee OA (Tachmazidou 2019)	-0.0078	0.0196	0.6886
rs10245705	7	26129672	T	C	Gamma-tocopherol	-0.0124	0.0216	0.567799	Hip or knee OA (Tachmazidou 2019)	-0.0585	0.0279	0.0359402
rs10466757	12	24984990	T	A	Gamma-tocopherol	-0.0634	0.0143	9.56e-06	Hip or knee OA (Tachmazidou 2019)	-0.0006	0.0092	0.9479
rs10492212	12	107296945	T	C	Gamma-tocopherol	-0.0274	0.0062	8.66e-06	Hip or knee OA (Tachmazidou 2019)	0.0113	0.0104	0.2767
rs10520845	5	16879933	A	C	Gamma-tocopherol	0.191	0.0419	5.27e-06	Hip or knee OA (Tachmazidou 2019)	-0.0326	0.0351	0.3535
rs1060467	19	16024538	G	A	Gamma-tocopherol	-0.0233	0.0045	2.61e-07	Hip or knee OA (Tachmazidou 2019)	-0.0066	0.0077	0.3911
rs10935814	3	150352873	A	G	Gamma-tocopherol	-0.0421	0.0193	0.0290603	Hip or knee OA (Tachmazidou 2019)	0.0311	0.0116	0.00739895
rs11145330	9	71733603	C	A	Gamma-tocopherol	-0.0092	0.0162	0.5709	Hip or knee OA (Tachmazidou 2019)	0.0049	0.012	0.6815
rs11167905	5	144906846	C	T	Gamma-tocopherol	0.0073	0.0078	0.3529	Hip or knee OA (Tachmazidou 2019)	-0.0195	0.0105	0.0641505
rs11992435	8	81526083	G	A	Gamma-tocopherol	-0.0035	0.012	0.773701	Hip or knee OA (Tachmazidou 2019)	0.0127	0.0164	0.4391
rs13069990	3	115620801	T	C	Gamma-tocopherol	-0.0063	0.0052	0.2269	Hip or knee OA (Tachmazidou 2019)	-0.0032	0.0078	0.6853
rs13103690	4	9972778	G	T	Gamma-tocopherol	0.0062	0.0045	0.1644	Hip or knee OA (Tachmazidou 2019)	-0.0008	0.0076	0.9134
rs13336771	16	48318728	A	C	Gamma-tocopherol	0.0624	0.0139	7.39e-06	Hip or knee OA (Tachmazidou 2019)	0.0168	0.0106	0.1144
rs1404410	7	124248950	G	C	Gamma-tocopherol	0.0095	0.0119	0.4251	Hip or knee OA (Tachmazidou 2019)	-0.0144	0.0096	0.1321
rs1532701	16	55698027	A	G	Gamma-tocopherol	0.0074	0.0051	0.1472	Hip or knee OA (Tachmazidou 2019)	-0.0008	0.0076	0.9207
rs2070006	4	155513866	C	T	Gamma-tocopherol	0.0044	0.0052	0.3973	Hip or knee OA (Tachmazidou 2019)	0.0002	0.0078	0.9834
rs261301	15	58686939	C	T	Gamma-tocopherol	-0.0323	0.0068	2.06e-06	Hip or knee OA (Tachmazidou 2019)	0.0047	0.0109	0.667599
rs261342	15	58731153	C	G	Gamma-tocopherol	-0.0091	0.0061	0.1345	Hip or knee OA (Tachmazidou 2019)	-0.0063	0.0092	0.4941
rs2794327	1	3512341	T	C	Gamma-tocopherol	-0.0355	0.008	8.78e-06	Hip or knee OA (Tachmazidou 2019)	0.0042	0.0082	0.6127
rs577596	22	25931606	A	G	Gamma-tocopherol	0.0014	0.0058	0.8088	Hip or knee OA (Tachmazidou 2019)	0.0045	0.008	0.5758
rs6713914	2	59523041	C	T	Gamma-tocopherol	0.002	0.0099	0.8433	Hip or knee OA (Tachmazidou 2019)	-0.0075	0.0076	0.3278
rs6826474	4	96650120	T	C	Gamma-tocopherol	-0.0212	0.015	0.1574	Hip or knee OA (Tachmazidou 2019)	0.0075	0.0235	0.748201
rs6834631	4	122315665	G	T	Gamma-tocopherol	-0.0064	0.0122	0.596401	Hip or knee OA (Tachmazidou 2019)	0.0061	0.0184	0.739301
rs7038957	9	106539439	C	T	Gamma-tocopherol	0.0287	0.0062	3.86e-06	Hip or knee OA (Tachmazidou 2019)	0.0113	0.0102	0.2647
rs7112460	11	125751859	T	C	Gamma-tocopherol	-0.0051	0.0097	0.6013	Hip or knee OA (Tachmazidou 2019)	-0.0027	0.0156	0.8607
rs7238006	18	31927898	C	T	Gamma-tocopherol	-0.0093	0.0094	0.3175	Hip or knee OA (Tachmazidou 2019)	-0.0015	0.015	0.9224
rs7350776	15	33689075	G	C	Gamma-tocopherol	-0.0239	0.0052	3.86e-06	Hip or knee OA (Tachmazidou 2019)	0.0041	0.0083	0.6221
rs7930821	11	19142695	T	C	Gamma-tocopherol	0.0569	0.0343	0.0973106	Hip or knee OA (Tachmazidou 2019)	-0.0149	0.0274	0.5868
rs8057559	16	73317172	T	C	Gamma-tocopherol	-0.0067	0.0145	0.641	Hip or knee OA (Tachmazidou 2019)	0.0014	0.0233	0.9534
rs808686	20	19717135	A	G	Gamma-tocopherol	-0.0181	0.0109	0.0967498	Hip or knee OA (Tachmazidou 2019)	-0.0061	0.0076	0.4231
rs9419004	10	134914522	C	G	Gamma-tocopherol	-0.007	0.012	0.5597	Hip or knee OA (Tachmazidou 2019)	0.0109	0.0085	0.1995
rs9606290	22	20218237	A	G	Gamma-tocopherol	-0.009	0.007	0.1985	Hip or knee OA (Tachmazidou 2019)	0.0022	0.0088	0.8012
rs10077932	5	2450679	T	C	Alpha-tocopherol	0.0063	0.0048	0.1825	Hip or knee OA (Tachmazidou 2019)	0.0173	0.0098	0.0790697
rs1013104	17	12187236	T	C	Alpha-tocopherol	0.0004	0.003	0.905	Hip or knee OA (Tachmazidou 2019)	0.0089	0.0077	0.2453
rs10163969	18	9067439	T	G	Alpha-tocopherol	-0.0352	0.008	9.38e-06	Hip or knee OA (Tachmazidou 2019)	-0.0078	0.0196	0.6886
rs10245705	7	26129672	T	C	Alpha-tocopherol	-0.0663	0.0127	1.95e-07	Hip or knee OA (Tachmazidou 2019)	-0.0585	0.0279	0.0359402
rs10466757	12	24984990	T	A	Alpha-tocopherol	-0.0124	0.006	0.0403999	Hip or knee OA (Tachmazidou 2019)	-0.0006	0.0092	0.9479
rs10492212	12	107296945	T	C	Alpha-tocopherol	0.0054	0.0038	0.1564	Hip or knee OA (Tachmazidou 2019)	0.0113	0.0104	0.2767
rs10520845	5	16879933	A	C	Alpha-tocopherol	-0.0012	0.0177	0.9471	Hip or knee OA (Tachmazidou 2019)	-0.0326	0.0351	0.3535
rs1060467	19	16024538	G	A	Alpha-tocopherol	-0.0076	0.0031	0.0146501	Hip or knee OA (Tachmazidou 2019)	-0.0066	0.0077	0.3911
rs10935814	3	150352873	A	G	Alpha-tocopherol	-0.037	0.0083	9.44e-06	Hip or knee OA (Tachmazidou 2019)	0.0311	0.0116	0.00739895
rs11145330	9	71733603	C	A	Alpha-tocopherol	-0.0324	0.0068	1.95e-06	Hip or knee OA (Tachmazidou 2019)	0.0049	0.012	0.6815
rs11167905	5	144906846	C	T	Alpha-tocopherol	-0.0038	0.0046	0.4136	Hip or knee OA (Tachmazidou 2019)	-0.0195	0.0105	0.0641505
rs11992435	8	81526083	G	A	Alpha-tocopherol	-0.0327	0.0072	6.38e-06	Hip or knee OA (Tachmazidou 2019)	0.0127	0.0164	0.4391
rs13069990	3	115620801	T	C	Alpha-tocopherol	-0.0008	0.0031	0.79	Hip or knee OA (Tachmazidou 2019)	-0.0032	0.0078	0.6853
rs13103690	4	9972778	G	T	Alpha-tocopherol	0.0068	0.003	0.0241602	Hip or knee OA (Tachmazidou 2019)	-0.0008	0.0076	0.9134
rs13336771	16	48318728	A	C	Alpha-tocopherol	0.007	0.0061	0.25	Hip or knee OA (Tachmazidou 2019)	0.0168	0.0106	0.1144
rs1404410	7	124248950	G	C	Alpha-tocopherol	0.0236	0.0052	4.57e-06	Hip or knee OA (Tachmazidou 2019)	-0.0144	0.0096	0.1321
rs1532701	16	55698027	A	G	Alpha-tocopherol	0.0137	0.003	5.07e-06	Hip or knee OA (Tachmazidou 2019)	-0.0008	0.0076	0.9207
rs2070006	4	155513866	C	T	Alpha-tocopherol	0.0012	0.0031	0.699401	Hip or knee OA (Tachmazidou 2019)	0.0002	0.0078	0.9834
rs261301	15	58686939	C	T	Alpha-tocopherol	-0.0035	0.0041	0.3967	Hip or knee OA (Tachmazidou 2019)	0.0047	0.0109	0.667599
rs261342	15	58731153	C	G	Alpha-tocopherol	-0.0169	0.0037	5.41e-06	Hip or knee OA (Tachmazidou 2019)	-0.0063	0.0092	0.4941
rs2794327	1	3512341	T	C	Alpha-tocopherol	-0.0001	0.004	0.974	Hip or knee OA (Tachmazidou 2019)	0.0042	0.0082	0.6127
rs577596	22	25931606	A	G	Alpha-tocopherol	-0.0004	0.0034	0.9074	Hip or knee OA (Tachmazidou 2019)	0.0045	0.008	0.5758
rs6713914	2	59523041	C	T	Alpha-tocopherol	0.0042	0.0043	0.3327	Hip or knee OA (Tachmazidou 2019)	-0.0075	0.0076	0.3278
rs6826474	4	96650120	T	C	Alpha-tocopherol	-0.0034	0.0089	0.704399	Hip or knee OA (Tachmazidou 2019)	0.0075	0.0235	0.748201
rs6834631	4	122315665	G	T	Alpha-tocopherol	-0.0021	0.0076	0.7842	Hip or knee OA (Tachmazidou 2019)	0.0061	0.0184	0.739301
rs7038957	9	106539439	C	T	Alpha-tocopherol	0.0107	0.0039	0.00649995	Hip or knee OA (Tachmazidou 2019)	0.0113	0.0102	0.2647
rs7112460	11	125751859	T	C	Alpha-tocopherol	0.0024	0.0062	0.6927	Hip or knee OA (Tachmazidou 2019)	-0.0027	0.0156	0.8607
rs7238006	18	31927898	C	T	Alpha-tocopherol	-0.0281	0.0057	6.77e-07	Hip or knee OA (Tachmazidou 2019)	-0.0015	0.015	0.9224
rs7350776	15	33689075	G	C	Alpha-tocopherol	-0.0052	0.0031	0.08931	Hip or knee OA (Tachmazidou 2019)	0.0041	0.0083	0.6221
rs7930821	11	19142695	T	C	Alpha-tocopherol	0.0666	0.0149	7.53e-06	Hip or knee OA (Tachmazidou 2019)	-0.0149	0.0274	0.5868
rs8057559	16	73317172	T	C	Alpha-tocopherol	-0.0021	0.0092	0.8193	Hip or knee OA (Tachmazidou 2019)	0.0014	0.0233	0.9534
rs808686	20	19717135	A	G	Alpha-tocopherol	0.0015	0.0047	0.745101	Hip or knee OA (Tachmazidou 2019)	-0.0061	0.0076	0.4231
rs9419004	10	134914522	C	G	Alpha-tocopherol	0.008	0.0095	0.4013	Hip or knee OA (Tachmazidou 2019)	0.0109	0.0085	0.1995
rs9606290	22	20218237	A	G	Alpha-tocopherol	0.007	0.0053	0.1862	Hip or knee OA (Tachmazidou 2019)	0.0022	0.0088	0.8012

## Sheet: Table S3
Table S3 instrumental variables related to oxidative stress injury biomarkers levels and OA.
SNP	chr	pos	effect_allele.exposure	other_allele.exposure	Exposures				Outcomes
					Phenotype	Betagene-exposure	SE	P-value	Outcome	Betagene-outcome	SE	P-value
rs10003923	4	175086079	C	T	Total_bilirubin	0.014443	0.0023415	6.91e-10	Hip OA (Zengini 2018)	-0.000375019	0.0331655	0.990991
rs10459917	17	2009752	C	A	Total_bilirubin	0.015367	0.0028644	8.11e-08	Hip OA (Zengini 2018)	-0.0152004	0.0404507	0.706822
rs10478063	5	111013695	T	G	Total_bilirubin	-0.013596	0.0024694	3.68e-08	Hip OA (Zengini 2018)	-0.0237075	0.0350163	0.498006
rs1047891	2	211540507	A	C	Total_bilirubin	0.022955	0.0024728	1.65e-20	Hip OA (Zengini 2018)	0.00288848	0.0348955	0.934058
rs10495928	2	46353166	G	A	Total_bilirubin	-0.013791	0.0024345	1.47e-08	Hip OA (Zengini 2018)	0.02238	0.0342036	0.513205
rs10750766	11	65473798	A	C	Total_bilirubin	-0.011698	0.0025379	4.04e-06	Hip OA (Zengini 2018)	-0.00969535	0.0355666	0.785246
rs10793128	11	75459841	A	G	Total_bilirubin	0.035004	0.0039888	1.71e-18	Hip OA (Zengini 2018)	0.100698	0.055212	0.0703412
rs10817283	9	114959727	C	A	Total_bilirubin	-0.010313	0.0023096	8e-06	Hip OA (Zengini 2018)	-0.00772528	0.0323659	0.811347
rs10841579	12	20786107	G	A	Total_bilirubin	0.023233	0.0024292	1.14e-21	Hip OA (Zengini 2018)	-0.0688314	0.034654	0.0465168
rs10876376	12	53261822	A	G	Total_bilirubin	0.014429	0.0023213	5.11e-10	Hip OA (Zengini 2018)	0.0163416	0.0330541	0.620975
rs10955277	8	102945526	T	C	Total_bilirubin	0.010919	0.0023241	2.63e-06	Hip OA (Zengini 2018)	-0.0422419	0.0327104	0.19633
rs11051970	12	32537488	T	G	Total_bilirubin	0.011504	0.0024931	3.94e-06	Hip OA (Zengini 2018)	0.0268473	0.0347429	0.440137
rs11057278	12	123821609	C	A	Total_bilirubin	0.031926	0.0065599	1.13e-06	Hip OA (Zengini 2018)	0.0180872	0.0917945	0.844041
rs11129096	3	2355167	G	A	Total_bilirubin	0.011553	0.0024431	2.26e-06	Hip OA (Zengini 2018)	0.0305934	0.0344051	0.373394
rs111459971	19	4030116	C	G	Total_bilirubin	0.016743	0.0031346	9.23e-08	Hip OA (Zengini 2018)	-0.0265348	0.0453008	0.557313
rs11185654	9	137235730	G	C	Total_bilirubin	-0.016839	0.0025063	1.84e-11	Hip OA (Zengini 2018)	-0.00420374	0.0353682	0.905273
rs11224309	11	100463238	G	C	Total_bilirubin	0.022817	0.00388	4.09e-09	Hip OA (Zengini 2018)	-0.044987	0.0547604	0.409579
rs11260930	1	16514343	G	A	Total_bilirubin	0.011362	0.002316	9.31e-07	Hip OA (Zengini 2018)	0.0221553	0.0323808	0.493876
rs1131114	6	31239100	C	T	Total_bilirubin	-0.019085	0.0026086	2.56e-13	Hip OA (Zengini 2018)	-0.0346693	0.0733519	0.635306
rs113117433	2	235225025	T	C	Total_bilirubin	-0.051177	0.0085199	1.89e-09	Hip OA (Zengini 2018)	-0.0247517	0.121949	0.838722
rs113356268	7	148764754	T	C	Total_bilirubin	0.015642	0.0034295	5.09e-06	Hip OA (Zengini 2018)	-0.0343738	0.048534	0.477641
rs113558941	6	170581220	C	T	Total_bilirubin	0.040747	0.0088286	3.93e-06	Hip OA (Zengini 2018)	0.0465071	0.12843	0.718452
rs114165349	1	27021913	C	G	Total_bilirubin	0.074856	0.0076336	1.07e-22	Hip OA (Zengini 2018)	-0.0759041	0.124	0.536786
rs114868328	4	59340386	A	G	Total_bilirubin	0.028194	0.0062183	5.79e-06	Hip OA (Zengini 2018)	0.0701878	0.0863227	0.419089
rs11495610	12	66379926	T	C	Total_bilirubin	-0.015498	0.0028388	4.78e-08	Hip OA (Zengini 2018)	0.0246965	0.0402494	0.540084
rs115550286	19	41444406	G	A	Total_bilirubin	-0.02907	0.0057792	4.9e-07	Hip OA (Zengini 2018)	-0.0376098	0.0810428	0.641306
rs11611012	12	109945203	A	G	Total_bilirubin	-0.014797	0.0030874	1.65e-06	Hip OA (Zengini 2018)	-0.0214429	0.0436916	0.623077
rs11671971	19	41133888	C	G	Total_bilirubin	0.011271	0.0023769	2.12e-06	Hip OA (Zengini 2018)	0.0320442	0.033373	0.33734
rs117068593	14	93118229	T	C	Total_bilirubin	0.01513	0.0029399	2.66e-07	Hip OA (Zengini 2018)	-0.020582	0.0420279	0.623855
rs117093892	18	44966347	A	C	Total_bilirubin	-0.028741	0.0061242	2.69e-06	Hip OA (Zengini 2018)	-0.000732004	0.0869372	0.99328
rs11740038	5	75692003	C	A	Total_bilirubin	0.011162	0.0023137	1.41e-06	Hip OA (Zengini 2018)	0.00536428	0.0330014	0.870875
rs118190897	18	41867647	A	G	Total_bilirubin	-0.028884	0.0064382	7.25e-06	Hip OA (Zengini 2018)	0.0406403	0.0906612	0.655261
rs11917973	3	195838613	T	C	Total_bilirubin	0.013364	0.0023178	8.14e-09	Hip OA (Zengini 2018)	0.00273123	0.0328147	0.933697
rs11920090	3	170717521	A	T	Total_bilirubin	0.02812	0.0034862	7.28e-16	Hip OA (Zengini 2018)	0.116648	0.0475673	0.0149824
rs12194000	6	110776012	G	A	Total_bilirubin	0.015441	0.0027188	1.36e-08	Hip OA (Zengini 2018)	-0.0487201	0.0384409	0.203784
rs12316306	12	21552941	G	A	Total_bilirubin	-0.051094	0.0053691	1.81e-21	Hip OA (Zengini 2018)	-0.115448	0.0769806	0.129351
rs12550338	8	109023376	G	A	Total_bilirubin	-0.014962	0.0030521	9.48e-07	Hip OA (Zengini 2018)	0.0198769	0.042591	0.64118
rs12651414	4	175126378	A	C	Total_bilirubin	0.014868	0.0027023	3.76e-08	Hip OA (Zengini 2018)	-0.00252832	0.0381547	0.947139
rs1292042	17	57934995	G	A	Total_bilirubin	-0.024714	0.0028816	9.82e-18	Hip OA (Zengini 2018)	0.0716386	0.0399022	0.0737395
rs12938360	17	27149900	C	T	Total_bilirubin	0.017978	0.0029528	1.14e-09	Hip OA (Zengini 2018)	0.00147156	0.0415601	0.971834
rs12945601	17	17653411	C	T	Total_bilirubin	0.010736	0.0023765	6.26e-06	Hip OA (Zengini 2018)	-0.0308576	0.033733	0.360637
rs13092376	3	196516288	C	A	Total_bilirubin	0.013718	0.002338	4.43e-09	Hip OA (Zengini 2018)	0.0165278	0.0328843	0.615337
rs13171367	5	122814733	G	A	Total_bilirubin	-0.019283	0.0029279	4.53e-11	Hip OA (Zengini 2018)	0.00860268	0.0412414	0.834853
rs13178134	5	154063032	A	T	Total_bilirubin	0.0158	0.0035625	9.2e-06	Hip OA (Zengini 2018)	-0.0272649	0.0506732	0.589751
rs13234899	7	56162326	C	T	Total_bilirubin	0.01172	0.0022996	3.46e-07	Hip OA (Zengini 2018)	0.00819042	0.0324049	0.800466
rs13258520	8	120141458	T	G	Total_bilirubin	0.016865	0.0037607	7.31e-06	Hip OA (Zengini 2018)	-0.0665284	0.0537	0.212796
rs13277751	8	59415337	G	T	Total_bilirubin	-0.01389	0.0024077	7.97e-09	Hip OA (Zengini 2018)	0.0149128	0.0338358	0.659262
rs143663553	2	234475234	G	C	Total_bilirubin	0.50738	0.010168	1e-200	Hip OA (Zengini 2018)	-0.129089	0.157128	0.403804
rs144023540	7	92408455	T	G	Total_bilirubin	0.037398	0.0082254	5.45e-06	Hip OA (Zengini 2018)	0.0268706	0.112078	0.811001
rs145903505	6	57219862	A	G	Total_bilirubin	0.033263	0.0071217	3e-06	Hip OA (Zengini 2018)	0.121995	0.105419	0.253362
rs146900547	2	234697510	A	G	Total_bilirubin	-0.28899	0.010262	2.89e-174	Hip OA (Zengini 2018)	-0.0704231	0.146806	0.628362
rs1474865	17	76118887	C	G	Total_bilirubin	-0.0248	0.0036035	5.9e-12	Hip OA (Zengini 2018)	0.05148	0.0505569	0.310468
rs1475398	1	65983257	G	C	Total_bilirubin	-0.012421	0.0025806	1.49e-06	Hip OA (Zengini 2018)	0.0661533	0.0366807	0.0703769
rs148678716	6	160300221	A	G	Total_bilirubin	0.01299	0.0027782	2.93e-06	Hip OA (Zengini 2018)	0.0381473	0.0389825	0.328751
rs1490384	6	126851160	T	C	Total_bilirubin	-0.016416	0.0023005	9.63e-13	Hip OA (Zengini 2018)	-0.0255303	0.0324396	0.431261
rs149731401	7	141767	C	T	Total_bilirubin	0.026482	0.0055444	1.79e-06	Hip OA (Zengini 2018)	-0.0165163	0.0771112	0.830104
rs149753	3	38338219	G	T	Total_bilirubin	0.01296	0.0028242	4.46e-06	Hip OA (Zengini 2018)	0.034148	0.0398108	0.39195
rs149767042	2	234520774	A	G	Total_bilirubin	0.49266	0.006955	1e-200	Hip OA (Zengini 2018)	-0.18062	0.105883	0.0820654
rs150754448	10	5266874	A	G	Total_bilirubin	0.017943	0.003177	1.63e-08	Hip OA (Zengini 2018)	0.044096	0.0441856	0.319671
rs1538923	13	29135662	T	G	Total_bilirubin	-0.050214	0.011292	8.72e-06	Hip OA (Zengini 2018)	0.0361066	0.169478	0.830701
rs1549619	5	151306890	T	G	Total_bilirubin	-0.010978	0.0023379	2.66e-06	Hip OA (Zengini 2018)	0.0162615	0.0332514	0.624694
rs1549883	5	158226654	C	A	Total_bilirubin	-0.015373	0.0028846	9.86e-08	Hip OA (Zengini 2018)	0.0405474	0.0412223	0.324086
rs1623000	7	66134297	T	C	Total_bilirubin	-0.011674	0.0024959	2.91e-06	Hip OA (Zengini 2018)	-0.0714056	0.035798	0.0454182
rs1661052	11	2942593	A	G	Total_bilirubin	-0.051709	0.0039988	3.07e-38	Hip OA (Zengini 2018)	0.0547644	0.0574538	0.338291
rs17316633	4	110825634	A	G	Total_bilirubin	0.016561	0.0026065	2.1e-10	Hip OA (Zengini 2018)	-0.0198966	0.0367325	0.58769
rs174574	11	61600342	C	A	Total_bilirubin	0.021419	0.0024093	6.15e-19	Hip OA (Zengini 2018)	-0.018244	0.0337567	0.589073
rs17476364	10	71094504	C	T	Total_bilirubin	0.08285	0.0036765	2.27e-112	Hip OA (Zengini 2018)	0.00908314	0.0518949	0.861153
rs17567190	9	137106964	T	C	Total_bilirubin	-0.019101	0.0031181	9.02e-10	Hip OA (Zengini 2018)	0.0760188	0.043731	0.0836855
rs1762486	1	107627697	A	G	Total_bilirubin	0.017215	0.0024527	2.24e-12	Hip OA (Zengini 2018)	-0.0488642	0.0346346	0.158868
rs17862876	2	234657512	T	G	Total_bilirubin	0.5116	0.0087387	1e-200	Hip OA (Zengini 2018)	-0.0919656	0.129981	0.47504
rs17869072	2	234918905	C	T	Total_bilirubin	0.060156	0.0032401	6.58e-77	Hip OA (Zengini 2018)	0.0411599	0.0450511	0.362284
rs1800562	6	26093141	A	G	Total_bilirubin	0.062845	0.0042714	5.5e-49	Hip OA (Zengini 2018)	0.0267584	0.0564638	0.636331
rs1800600	1	156785779	A	G	Total_bilirubin	-0.012924	0.0024927	2.17e-07	Hip OA (Zengini 2018)	-0.0973671	0.0350024	0.00554638
rs1800759	4	100065509	G	T	Total_bilirubin	-0.01631	0.0023692	5.83e-12	Hip OA (Zengini 2018)	-0.043608	0.0335089	0.193494
rs1800961	20	43042364	T	C	Total_bilirubin	0.062367	0.0065873	2.88e-21	Hip OA (Zengini 2018)	-0.00317265	0.0944433	0.97317
rs1810504	20	17845072	C	G	Total_bilirubin	0.018062	0.0031864	1.44e-08	Hip OA (Zengini 2018)	-0.0908339	0.0437219	0.0389009
rs181207	16	28513530	T	C	Total_bilirubin	-0.019901	0.0024424	3.72e-16	Hip OA (Zengini 2018)	0.0069705	0.03443	0.839598
rs184488250	7	100203546	G	C	Total_bilirubin	-0.058987	0.012435	2.1e-06	Hip OA (Zengini 2018)	0.0232764	0.168456	0.891504
rs1874121	1	220969049	T	C	Total_bilirubin	0.020992	0.0024332	6.31e-18	Hip OA (Zengini 2018)	0.0119564	0.0345873	0.729678
rs187429064	19	19380513	G	A	Total_bilirubin	0.048943	0.010491	3.08e-06	Hip OA (Zengini 2018)	-0.10067	0.152422	0.504335
rs1891058	1	213937382	A	G	Total_bilirubin	-0.012545	0.0023629	1.1e-07	Hip OA (Zengini 2018)	0.0228052	0.0338291	0.500008
rs1896995	10	65365385	T	C	Total_bilirubin	-0.030001	0.0023131	1.85e-38	Hip OA (Zengini 2018)	0.0423114	0.0324904	0.192824
rs190591485	2	234490058	C	T	Total_bilirubin	0.49328	0.0066891	1e-200	Hip OA (Zengini 2018)	0.00192427	0.0931465	0.983517
rs1932225	6	86438764	A	T	Total_bilirubin	0.0115	0.0024731	3.32e-06	Hip OA (Zengini 2018)	-0.00857578	0.0345971	0.804289
rs1992769	2	101575474	A	C	Total_bilirubin	-0.012968	0.0023086	1.94e-08	Hip OA (Zengini 2018)	-0.0451194	0.0326264	0.166689
rs2035403	4	88018991	G	A	Total_bilirubin	-0.017384	0.0023454	1.25e-13	Hip OA (Zengini 2018)	-0.0241404	0.0330378	0.464736
rs2053799	2	32883197	G	A	Total_bilirubin	0.014446	0.0023318	5.82e-10	Hip OA (Zengini 2018)	0.0101638	0.0330078	0.758099
rs2068888	10	94839642	A	G	Total_bilirubin	0.030821	0.0023091	1.25e-40	Hip OA (Zengini 2018)	0.0314773	0.0326816	0.335594
rs2074466	6	29408313	A	C	Total_bilirubin	-0.015957	0.0032304	7.83e-07	Hip OA (Zengini 2018)	0.0787795	0.0442514	0.0765843
rs2131354	4	145599908	A	G	Total_bilirubin	0.011193	0.0023063	1.22e-06	Hip OA (Zengini 2018)	-0.00466408	0.0326626	0.886454
rs213859	6	97232855	A	G	Total_bilirubin	-0.015549	0.0034903	8.4e-06	Hip OA (Zengini 2018)	-0.0147491	0.048874	0.762562
rs2229419	9	131857630	T	C	Total_bilirubin	0.011557	0.0025437	5.54e-06	Hip OA (Zengini 2018)	0.0692072	0.0355141	0.0519338
rs2230657	1	46073489	A	G	Total_bilirubin	-0.010662	0.0023067	3.8e-06	Hip OA (Zengini 2018)	0.047269	0.0323802	0.144418
rs2245095	10	122857596	T	C	Total_bilirubin	-0.042957	0.0040543	3.16e-26	Hip OA (Zengini 2018)	0.00642604	0.0569993	0.910429
rs2255319	21	30539782	T	A	Total_bilirubin	-0.010932	0.0023047	2.1e-06	Hip OA (Zengini 2018)	0.00788296	0.0323738	0.807615
rs2267846	3	48556339	A	G	Total_bilirubin	0.016361	0.0026054	3.4e-10	Hip OA (Zengini 2018)	-0.0259589	0.0367603	0.479507
rs2294915	22	44340904	T	C	Total_bilirubin	0.014959	0.0027269	4.12e-08	Hip OA (Zengini 2018)	-0.0258222	0.0390512	0.507871
rs2295205	6	170592293	G	C	Total_bilirubin	-0.012235	0.002692	5.5e-06	Hip OA (Zengini 2018)	-0.0171773	0.0381928	0.652613
rs2296804	6	42931261	G	C	Total_bilirubin	-0.017521	0.0023352	6.24e-14	Hip OA (Zengini 2018)	-0.0256694	0.0329223	0.435752
rs247831	16	84581893	G	C	Total_bilirubin	-0.015026	0.0026434	1.32e-08	Hip OA (Zengini 2018)	0.0630836	0.0374914	0.0933942
rs2519093	9	136149711	T	C	Total_bilirubin	-0.021101	0.0029735	1.28e-12	Hip OA (Zengini 2018)	0.0318781	0.0419734	0.448481
rs2522051	5	131797578	C	T	Total_bilirubin	-0.015356	0.0023086	2.9e-11	Hip OA (Zengini 2018)	0.00950513	0.032083	0.767049
rs2535613	17	15868225	G	A	Total_bilirubin	-0.015543	0.0024877	4.17e-10	Hip OA (Zengini 2018)	0.0480407	0.0358542	0.179529
rs255141	7	30754652	T	A	Total_bilirubin	-0.011282	0.0023479	1.55e-06	Hip OA (Zengini 2018)	0.0360299	0.033182	0.277204
rs2657878	12	56866962	T	C	Total_bilirubin	0.017541	0.0030115	5.73e-09	Hip OA (Zengini 2018)	0.00670743	0.0424094	0.874387
rs2670430	4	69689122	G	C	Total_bilirubin	0.026775	0.0035131	2.52e-14	Hip OA (Zengini 2018)	-0.0074817	0.0500272	0.881183
rs2738783	20	62308612	G	T	Total_bilirubin	-0.014287	0.0028235	4.2e-07	Hip OA (Zengini 2018)	-0.000728564	0.0399478	0.985354
rs2792759	10	113936855	T	C	Total_bilirubin	-0.019301	0.0025782	7.11e-14	Hip OA (Zengini 2018)	-0.0484229	0.0363116	0.18325
rs2850247	11	111637202	A	C	Total_bilirubin	0.011784	0.0025519	3.88e-06	Hip OA (Zengini 2018)	-0.00476921	0.0356971	0.893523
rs28505677	10	50259007	G	C	Total_bilirubin	0.012869	0.002721	2.25e-06	Hip OA (Zengini 2018)	-0.00693919	0.0384126	0.856591
rs28554139	15	41531084	T	C	Total_bilirubin	-0.012147	0.0026245	3.69e-06	Hip OA (Zengini 2018)	0.0225753	0.0369969	0.542154
rs28712821	4	39413780	A	G	Total_bilirubin	0.010843	0.0023752	4.99e-06	Hip OA (Zengini 2018)	-0.0238951	0.033329	0.473609
rs2978457	8	42324760	C	T	Total_bilirubin	-0.013338	0.0023029	6.98e-09	Hip OA (Zengini 2018)	0.0203108	0.0323194	0.529732
rs2992005	10	27755806	C	T	Total_bilirubin	0.016492	0.0036281	5.48e-06	Hip OA (Zengini 2018)	0.0249525	0.0503458	0.61946
rs3024740	13	113820136	T	C	Total_bilirubin	-0.01131	0.0024758	4.92e-06	Hip OA (Zengini 2018)	0.00219113	0.0352385	0.950454
rs304	8	19817361	G	T	Total_bilirubin	-0.012192	0.0027157	7.14e-06	Hip OA (Zengini 2018)	-0.00926127	0.0385536	0.810069
rs304584	5	15445025	C	T	Total_bilirubin	0.012451	0.0026843	3.51e-06	Hip OA (Zengini 2018)	0.00507787	0.0374599	0.892104
rs3106819	3	168934639	A	C	Total_bilirubin	0.01255	0.0023082	5.42e-08	Hip OA (Zengini 2018)	-0.0228193	0.0327125	0.48535
rs33963055	8	23407178	T	C	Total_bilirubin	0.018481	0.0030572	1.5e-09	Hip OA (Zengini 2018)	-0.00575741	0.0427255	0.892679
rs339969	15	60883281	A	C	Total_bilirubin	-0.024403	0.0023599	4.66e-25	Hip OA (Zengini 2018)	0.0395544	0.0332937	0.234338
rs34979631	9	119255297	T	C	Total_bilirubin	0.01548	0.0027584	2e-08	Hip OA (Zengini 2018)	-0.053435	0.039394	0.173616
rs35115456	13	104386842	T	G	Total_bilirubin	-0.02345	0.0052672	8.51e-06	Hip OA (Zengini 2018)	0.0487987	0.0739983	0.511517
rs35925598	19	46410216	A	G	Total_bilirubin	0.015241	0.0034303	8.87e-06	Hip OA (Zengini 2018)	0.0612816	0.046863	0.192923
rs36126389	7	126972232	T	C	Total_bilirubin	-0.013216	0.0029812	9.3e-06	Hip OA (Zengini 2018)	-0.0815079	0.0421904	0.0520607
rs3768321	1	40035928	T	G	Total_bilirubin	-0.019732	0.0028972	9.72e-12	Hip OA (Zengini 2018)	-0.0416175	0.0417725	0.31785
rs3782123	11	205198	A	C	Total_bilirubin	0.012196	0.0026092	2.95e-06	Hip OA (Zengini 2018)	-0.0522387	0.0363878	0.152048
rs3789129	2	111698040	C	A	Total_bilirubin	-0.014489	0.0030287	1.72e-06	Hip OA (Zengini 2018)	-0.0202941	0.0423308	0.63118
rs3789504	1	6345134	T	C	Total_bilirubin	-0.015584	0.0032304	1.41e-06	Hip OA (Zengini 2018)	0.0325686	0.0458489	0.478463
rs3795503	1	180905694	T	C	Total_bilirubin	0.011575	0.002475	2.91e-06	Hip OA (Zengini 2018)	-0.00597341	0.0350525	0.864656
rs3851298	1	203665047	C	T	Total_bilirubin	-0.020961	0.0038723	6.2e-08	Hip OA (Zengini 2018)	-0.0190181	0.0537764	0.724004
rs3866805	1	6657424	A	C	Total_bilirubin	-0.011163	0.0024061	3.49e-06	Hip OA (Zengini 2018)	0.0366907	0.0340821	0.282118
rs3909679	12	115534005	G	A	Total_bilirubin	-0.011697	0.0024801	2.4e-06	Hip OA (Zengini 2018)	-0.072867	0.0352363	0.0380461
rs4129887	16	79432671	C	T	Total_bilirubin	-0.012777	0.0023142	3.37e-08	Hip OA (Zengini 2018)	0.0195947	0.032789	0.549995
rs41318029	10	101590486	A	G	Total_bilirubin	0.046611	0.0087422	9.73e-08	Hip OA (Zengini 2018)	-0.0640342	0.131562	0.624274
rs4243177	16	79703829	G	A	Total_bilirubin	0.014842	0.0023673	3.63e-10	Hip OA (Zengini 2018)	-0.0424866	0.0331924	0.200972
rs4410790	7	17284577	C	T	Total_bilirubin	-0.030102	0.0023888	2.12e-36	Hip OA (Zengini 2018)	0.0480621	0.0338073	0.154531
rs4671605	2	64887382	T	C	Total_bilirubin	0.020434	0.0026198	6.23e-15	Hip OA (Zengini 2018)	-0.00994726	0.0370145	0.788228
rs4680338	3	156794425	G	C	Total_bilirubin	-0.015582	0.0023615	4.17e-11	Hip OA (Zengini 2018)	0.0205571	0.034502	0.551443
rs4722564	7	26047463	T	G	Total_bilirubin	-0.018681	0.003835	1.11e-06	Hip OA (Zengini 2018)	0.0454068	0.052689	0.390481
rs4737010	8	41630447	A	G	Total_bilirubin	-0.030016	0.0027448	7.87e-28	Hip OA (Zengini 2018)	0.0229077	0.0390018	0.557463
rs4741747	9	2626654	G	A	Total_bilirubin	0.010414	0.0023237	7.41e-06	Hip OA (Zengini 2018)	0.0383754	0.0325165	0.237611
rs4741883	9	4056008	T	C	Total_bilirubin	0.014065	0.0030379	3.66e-06	Hip OA (Zengini 2018)	-0.0178138	0.0421921	0.673234
rs4752900	11	48142046	C	T	Total_bilirubin	0.012747	0.0028194	6.15e-06	Hip OA (Zengini 2018)	-0.00889216	0.039523	0.822081
rs4790908	17	65852907	G	T	Total_bilirubin	-0.01836	0.0029084	2.75e-10	Hip OA (Zengini 2018)	-0.00537551	0.0406031	0.894532
rs4793943	17	46666937	G	C	Total_bilirubin	-0.016697	0.0030433	4.11e-08	Hip OA (Zengini 2018)	0.0138988	0.0427947	0.745562
rs4808579	19	17255734	C	T	Total_bilirubin	-0.01835	0.0023574	7.06e-15	Hip OA (Zengini 2018)	0.0152383	0.0333635	0.647963
rs4820091	22	21940189	G	T	Total_bilirubin	-0.015218	0.0030002	3.93e-07	Hip OA (Zengini 2018)	0.00621277	0.0426867	0.884329
rs4874171	8	144692900	T	C	Total_bilirubin	-0.011581	0.0023933	1.31e-06	Hip OA (Zengini 2018)	0.0236563	0.0341114	0.487718
rs4916484	3	196052521	A	G	Total_bilirubin	-0.011654	0.0025856	6.56e-06	Hip OA (Zengini 2018)	0.0103826	0.036628	0.776918
rs4925546	1	247602968	G	A	Total_bilirubin	-0.015625	0.0023838	5.58e-11	Hip OA (Zengini 2018)	-0.0513331	0.0334458	0.125286
rs4925753	1	248040104	T	C	Total_bilirubin	0.017196	0.003676	2.9e-06	Hip OA (Zengini 2018)	-0.040549	0.0522732	0.436376
rs4979863	10	81144697	T	C	Total_bilirubin	-0.014062	0.0029031	1.27e-06	Hip OA (Zengini 2018)	-0.0492698	0.0425565	0.245482
rs499166	6	143080385	T	A	Total_bilirubin	-0.011964	0.002484	1.46e-06	Hip OA (Zengini 2018)	0.0186265	0.0348349	0.593112
rs5023357	4	124770793	G	T	Total_bilirubin	-0.02414	0.0036977	6.66e-11	Hip OA (Zengini 2018)	-0.0083527	0.0515302	0.871144
rs502884	7	17498201	G	C	Total_bilirubin	0.010176	0.0023038	1e-05	Hip OA (Zengini 2018)	0.0238552	0.0324377	0.46212
rs508293	1	234848712	A	G	Total_bilirubin	0.019622	0.0023113	2.08e-17	Hip OA (Zengini 2018)	-0.0206808	0.0325871	0.525693
rs536899661	2	158354839	A	C	Total_bilirubin	0.033301	0.0056556	3.91e-09	Hip OA (Zengini 2018)	-0.0561851	0.081477	0.488
rs547015236	9	21662706	A	G	Total_bilirubin	-0.044263	0.0092087	1.54e-06	Hip OA (Zengini 2018)	0.131671	0.131504	0.322988
rs551118	16	88856084	G	C	Total_bilirubin	-0.019546	0.0023666	1.48e-16	Hip OA (Zengini 2018)	-0.00561322	0.0331661	0.865614
rs55696093	7	21605973	G	A	Total_bilirubin	0.023521	0.0027796	2.64e-17	Hip OA (Zengini 2018)	-0.0289461	0.0395877	0.463901
rs55735989	10	52323498	T	G	Total_bilirubin	0.012449	0.0027232	4.85e-06	Hip OA (Zengini 2018)	-0.033456	0.038679	0.386152
rs55781538	2	234640176	C	T	Total_bilirubin	0.52727	0.0078967	1e-200	Hip OA (Zengini 2018)	0.0905554	0.109825	0.413673
rs56094562	15	63789186	C	A	Total_bilirubin	0.02555	0.0024229	5.39e-26	Hip OA (Zengini 2018)	-0.0755571	0.0344671	0.0279332
rs57772091	18	20719585	C	T	Total_bilirubin	-0.014118	0.0029941	2.42e-06	Hip OA (Zengini 2018)	-0.0190234	0.0413502	0.645078
rs58542926	19	19379549	T	C	Total_bilirubin	0.039609	0.0043551	9.52e-20	Hip OA (Zengini 2018)	-0.0378611	0.0614495	0.536495
rs59317050	19	7904211	T	C	Total_bilirubin	0.020221	0.0045494	8.8e-06	Hip OA (Zengini 2018)	-0.00843894	0.0665129	0.898711
rs60140950	12	21028208	C	G	Total_bilirubin	0.078777	0.003246	5.35e-130	Hip OA (Zengini 2018)	0.0638295	0.0450986	0.158802
rs60318946	12	21326728	G	A	Total_bilirubin	0.1615	0.0035319	1e-200	Hip OA (Zengini 2018)	0.0385925	0.0491973	0.434087
rs6073504	20	43302252	G	A	Total_bilirubin	-0.010718	0.0023913	7.39e-06	Hip OA (Zengini 2018)	0.0139508	0.0337871	0.679618
rs6119946	20	31340997	A	G	Total_bilirubin	-0.011572	0.0023369	7.35e-07	Hip OA (Zengini 2018)	-0.0347621	0.0326775	0.287181
rs6129760	20	39746403	G	A	Total_bilirubin	0.017471	0.0024611	1.26e-12	Hip OA (Zengini 2018)	0.0201904	0.0340159	0.553097
rs61750929	9	91495135	T	C	Total_bilirubin	0.048545	0.0050544	7.71e-22	Hip OA (Zengini 2018)	0.011537	0.0703976	0.869953
rs61984409	14	64730021	C	A	Total_bilirubin	-0.01291	0.0023918	6.75e-08	Hip OA (Zengini 2018)	0.0218574	0.0337691	0.517688
rs62020698	15	43237414	T	C	Total_bilirubin	-0.022923	0.0039805	8.48e-09	Hip OA (Zengini 2018)	-0.0723498	0.0570649	0.202081
rs62088207	17	73717235	T	C	Total_bilirubin	0.016695	0.003165	1.33e-07	Hip OA (Zengini 2018)	-0.0519072	0.0450875	0.247876
rs62184373	2	235307337	A	T	Total_bilirubin	-0.024635	0.0054908	7.24e-06	Hip OA (Zengini 2018)	0.154572	0.0730884	0.0368231
rs62192912	2	234144942	T	C	Total_bilirubin	-0.15577	0.0025311	1e-200	Hip OA (Zengini 2018)	-0.0508765	0.0361071	0.157864
rs62396718	6	41633203	C	T	Total_bilirubin	-0.019282	0.0037899	3.62e-07	Hip OA (Zengini 2018)	0.024439	0.0538628	0.650645
rs62410221	4	18135785	T	C	Total_bilirubin	0.010953	0.0023635	3.58e-06	Hip OA (Zengini 2018)	0.000191092	0.0332979	0.995477
rs627542	8	60872828	A	C	Total_bilirubin	0.010995	0.0024029	4.74e-06	Hip OA (Zengini 2018)	-0.0221449	0.0337244	0.511134
rs6504958	17	53371843	G	T	Total_bilirubin	-0.01094	0.0024265	6.53e-06	Hip OA (Zengini 2018)	0.0100912	0.0339832	0.766572
rs6582574	12	46206093	A	G	Total_bilirubin	0.01148	0.0023004	6.02e-07	Hip OA (Zengini 2018)	0.000353341	0.0326111	0.991325
rs6592965	7	50427982	A	G	Total_bilirubin	-0.010849	0.002315	2.78e-06	Hip OA (Zengini 2018)	-0.0701968	0.0325903	0.0310978
rs662138	6	160564476	G	C	Total_bilirubin	-0.0234	0.0029422	1.82e-15	Hip OA (Zengini 2018)	-0.0150708	0.0418723	0.718654
rs66593272	8	41548911	T	A	Total_bilirubin	0.062429	0.0060444	5.29e-25	Hip OA (Zengini 2018)	0.0182066	0.0840827	0.828849
rs6710307	2	8723150	A	G	Total_bilirubin	-0.01089	0.0023135	2.52e-06	Hip OA (Zengini 2018)	-0.0169219	0.0326434	0.604191
rs6734238	2	113841030	G	A	Total_bilirubin	-0.021759	0.0023418	1.53e-20	Hip OA (Zengini 2018)	-0.00917644	0.0330979	0.781549
rs676388	19	49211969	C	T	Total_bilirubin	0.019056	0.0023135	1.77e-16	Hip OA (Zengini 2018)	-0.0252125	0.032452	0.437276
rs6802898	3	12391207	T	C	Total_bilirubin	-0.020301	0.0035028	6.81e-09	Hip OA (Zengini 2018)	0.00809879	0.048866	0.868443
rs687339	3	135932359	T	C	Total_bilirubin	-0.048774	0.0027422	9.74e-71	Hip OA (Zengini 2018)	0.0227316	0.0383644	0.553007
rs6875095	5	79641197	A	C	Total_bilirubin	-0.01255	0.0026238	1.73e-06	Hip OA (Zengini 2018)	-0.0213387	0.0368668	0.562326
rs6943025	7	98037557	A	T	Total_bilirubin	0.021864	0.003336	5.61e-11	Hip OA (Zengini 2018)	0.00253072	0.0473347	0.957173
rs6966140	7	86998842	A	G	Total_bilirubin	0.012374	0.0027455	6.58e-06	Hip OA (Zengini 2018)	0.00821954	0.0387472	0.831928
rs6987080	8	131026459	G	C	Total_bilirubin	0.014181	0.0023242	1.05e-09	Hip OA (Zengini 2018)	0.00449377	0.0328337	0.891181
rs7047279	9	97249230	C	T	Total_bilirubin	0.013886	0.0023318	2.6e-09	Hip OA (Zengini 2018)	-0.0139919	0.0328298	0.670023
rs705753	1	202255929	G	C	Total_bilirubin	0.016885	0.0023049	2.38e-13	Hip OA (Zengini 2018)	0.0589909	0.0322543	0.0672822
rs7125888	11	10510272	C	T	Total_bilirubin	-0.011605	0.0023423	7.26e-07	Hip OA (Zengini 2018)	-0.00873183	0.0331042	0.79198
rs7136898	12	24054572	T	G	Total_bilirubin	-0.011062	0.0023131	1.74e-06	Hip OA (Zengini 2018)	0.098441	0.032871	0.00275455
rs7139079	12	121415293	A	G	Total_bilirubin	0.01424	0.0023474	1.31e-09	Hip OA (Zengini 2018)	-0.0307939	0.0332951	0.355269
rs71446622	13	113365480	A	G	Total_bilirubin	-0.01955	0.004028	1.21e-06	Hip OA (Zengini 2018)	0.0183439	0.0564351	0.745518
rs7205582	16	4231609	A	G	Total_bilirubin	0.011378	0.0023594	1.42e-06	Hip OA (Zengini 2018)	0.0468665	0.0335293	0.162545
rs7222046	17	7806529	G	A	Total_bilirubin	0.016736	0.0023357	7.78e-13	Hip OA (Zengini 2018)	0.0208485	0.0328427	0.525669
rs7223257	17	61787684	C	T	Total_bilirubin	-0.015654	0.0024321	1.23e-10	Hip OA (Zengini 2018)	0.00353421	0.034431	0.918281
rs7234123	18	71956830	A	T	Total_bilirubin	-0.011031	0.0024634	7.55e-06	Hip OA (Zengini 2018)	-0.0528239	0.0351021	0.131567
rs7254248	19	38444695	G	A	Total_bilirubin	0.011574	0.0023395	7.54e-07	Hip OA (Zengini 2018)	0.0589679	0.0325731	0.0704693
rs72640130	12	22164430	A	G	Total_bilirubin	0.029774	0.005153	7.56e-09	Hip OA (Zengini 2018)	0.0468395	0.0721209	0.517806
rs72679504	14	50960170	A	C	Total_bilirubin	0.042097	0.0058785	8.02e-13	Hip OA (Zengini 2018)	-0.0640696	0.0845709	0.445894
rs72736715	15	78569126	G	C	Total_bilirubin	-0.013432	0.0027439	9.83e-07	Hip OA (Zengini 2018)	0.0670605	0.0383221	0.0811596
rs72835688	6	12811955	T	C	Total_bilirubin	-0.028875	0.0050224	8.97e-09	Hip OA (Zengini 2018)	-0.0842213	0.0725448	0.241444
rs73004062	11	113510868	G	T	Total_bilirubin	-0.016043	0.0034568	3.47e-06	Hip OA (Zengini 2018)	-0.0252899	0.0488486	0.603944
rs730551	6	6971753	T	C	Total_bilirubin	0.014236	0.0023116	7.34e-10	Hip OA (Zengini 2018)	0.0095113	0.0323635	0.768849
rs7310615	12	111865049	G	C	Total_bilirubin	-0.03667	0.0023156	1.84e-56	Hip OA (Zengini 2018)	-0.0538192	0.0322161	0.0947873
rs7312591	12	21663784	C	G	Total_bilirubin	-0.05293	0.0044388	8.95e-33	Hip OA (Zengini 2018)	0.0162175	0.0622321	0.794125
rs73158180	7	151402852	C	A	Total_bilirubin	-0.012607	0.0025406	6.98e-07	Hip OA (Zengini 2018)	0.0503329	0.0355541	0.157688
rs73579370	13	114633330	C	T	Total_bilirubin	0.012785	0.0027443	3.18e-06	Hip OA (Zengini 2018)	0.0304975	0.0382904	0.426531
rs73971708	2	170580483	G	A	Total_bilirubin	0.015547	0.0030578	3.69e-07	Hip OA (Zengini 2018)	-0.00231582	0.0437442	0.957799
rs74796725	12	53581383	T	G	Total_bilirubin	-0.042804	0.0082283	1.97e-07	Hip OA (Zengini 2018)	0.180034	0.110302	0.108188
rs75130623	2	234630477	T	C	Total_bilirubin	-0.27303	0.0092382	9.95e-192	Hip OA (Zengini 2018)	0.222663	0.124624	0.0808668
rs7526446	1	63167984	A	C	Total_bilirubin	0.019909	0.0024179	1.82e-16	Hip OA (Zengini 2018)	0.0090138	0.0339781	0.790741
rs75292940	22	30656268	T	C	Total_bilirubin	-0.012086	0.0026435	4.83e-06	Hip OA (Zengini 2018)	-0.0477074	0.0376379	0.203884
rs7595455	2	26105877	A	T	Total_bilirubin	0.013447	0.0024523	4.18e-08	Hip OA (Zengini 2018)	0.0249036	0.0342215	0.467136
rs76384978	2	234139631	G	A	Total_bilirubin	0.10361	0.0098813	1.02e-25	Hip OA (Zengini 2018)	0.222392	0.13277	0.10022
rs7667722	4	145083342	A	G	Total_bilirubin	-0.014574	0.0022997	2.34e-10	Hip OA (Zengini 2018)	-0.0339057	0.0325224	0.29711
rs76719902	5	101391976	C	G	Total_bilirubin	0.03407	0.0074666	5.05e-06	Hip OA (Zengini 2018)	-0.24488	0.111853	0.0246956
rs76895963	12	4384844	G	T	Total_bilirubin	0.053505	0.0088231	1.33e-09	Hip OA (Zengini 2018)	0.212756	0.114043	0.0679125
rs77010084	3	126456898	G	C	Total_bilirubin	-0.016906	0.0036068	2.77e-06	Hip OA (Zengini 2018)	0.078163	0.0502855	0.122194
rs78564272	8	81056660	T	C	Total_bilirubin	0.040673	0.0090374	6.78e-06	Hip OA (Zengini 2018)	-0.0379058	0.126365	0.763343
rs78896696	20	10616382	T	G	Total_bilirubin	0.020569	0.0046008	7.79e-06	Hip OA (Zengini 2018)	-0.100356	0.0660447	0.125146
rs7894137	10	96418778	T	C	Total_bilirubin	-0.02425	0.0031842	2.63e-14	Hip OA (Zengini 2018)	0.072882	0.0441182	0.10014
rs79170239	9	94044272	T	C	Total_bilirubin	0.033344	0.002937	7.26e-30	Hip OA (Zengini 2018)	0.0265064	0.0406728	0.515309
rs79260437	2	235029651	T	C	Total_bilirubin	-0.085317	0.011674	2.71e-13	Hip OA (Zengini 2018)	-0.0246018	0.16459	0.8809
rs7947951	11	13356030	G	A	Total_bilirubin	-0.022265	0.0024863	3.41e-19	Hip OA (Zengini 2018)	0.0279272	0.0349131	0.423252
rs79485702	3	154679652	G	A	Total_bilirubin	0.014758	0.0026028	1.43e-08	Hip OA (Zengini 2018)	0.0364786	0.0365174	0.318647
rs79721687	11	119006751	G	T	Total_bilirubin	0.020817	0.0042474	9.53e-07	Hip OA (Zengini 2018)	0.0112099	0.0599289	0.851756
rs8041523	15	73982556	T	C	Total_bilirubin	0.013006	0.0023256	2.24e-08	Hip OA (Zengini 2018)	0.0421099	0.032844	0.200044
rs8047395	16	53798523	A	G	Total_bilirubin	-0.010368	0.0023058	6.92e-06	Hip OA (Zengini 2018)	0.0202629	0.0326902	0.535345
rs8139674	22	43109839	A	C	Total_bilirubin	0.012344	0.0023505	1.51e-07	Hip OA (Zengini 2018)	0.00100555	0.0329239	0.97562
rs855791	22	37462936	G	A	Total_bilirubin	0.028692	0.0023248	5.48e-35	Hip OA (Zengini 2018)	-0.0304728	0.0323975	0.347061
rs857720	1	158611797	C	T	Total_bilirubin	-0.032157	0.0025969	3.29e-35	Hip OA (Zengini 2018)	-0.023875	0.0365168	0.512739
rs873642	14	65230059	T	C	Total_bilirubin	-0.019433	0.0035084	3.04e-08	Hip OA (Zengini 2018)	0.0281114	0.0491539	0.568204
rs9396656	6	16244834	C	G	Total_bilirubin	-0.011616	0.0024354	1.85e-06	Hip OA (Zengini 2018)	-0.0492716	0.0346509	0.154327
rs9438901	1	25584976	A	G	Total_bilirubin	0.018061	0.0032906	4.06e-08	Hip OA (Zengini 2018)	0.042473	0.0468956	0.363622
rs9608828	22	30373427	G	C	Total_bilirubin	-0.028495	0.0049138	6.68e-09	Hip OA (Zengini 2018)	0.00340005	0.0694381	0.961011
rs9616	1	154555733	T	A	Total_bilirubin	0.016049	0.0025222	1.98e-10	Hip OA (Zengini 2018)	-0.00489007	0.0358347	0.89137
rs964184	11	116648917	C	G	Total_bilirubin	-0.031864	0.0033917	5.77e-21	Hip OA (Zengini 2018)	-0.0286601	0.0476174	0.548069
rs964653	7	28194261	A	T	Total_bilirubin	-0.023085	0.004248	5.5e-08	Hip OA (Zengini 2018)	-0.0456327	0.0605784	0.449517
rs9731903	10	32245936	A	T	Total_bilirubin	0.012495	0.0026591	2.62e-06	Hip OA (Zengini 2018)	-0.0537379	0.0381109	0.157307
rs9826148	3	114464858	T	C	Total_bilirubin	-0.023983	0.0037076	9.91e-11	Hip OA (Zengini 2018)	0.0660981	0.051987	0.205795
rs9841632	3	170757334	A	C	Total_bilirubin	-0.014284	0.0030051	2e-06	Hip OA (Zengini 2018)	0.0371325	0.0421197	0.379099
rs9874671	3	25052005	G	A	Total_bilirubin	-0.011322	0.0023677	1.74e-06	Hip OA (Zengini 2018)	0.0402497	0.0334174	0.228753
rs9903205	17	59249497	A	G	Total_bilirubin	0.018852	0.0028691	5.02e-11	Hip OA (Zengini 2018)	-0.0568902	0.0399615	0.155893
rs10023050	4	88064431	G	A	Total_bilirubin	0.067044	0.010603	2.57e-10	Hip OA (Zengini 2018)	0.0795912	0.0329274	0.0157743
rs1012384	17	59196064	A	G	Total_bilirubin	0.070286	0.013691	2.84e-07	Hip OA (Zengini 2018)	-0.0764798	0.0420298	0.0701229
rs102275	11	61557803	C	T	Total_bilirubin	-0.071055	0.010855	5.93e-11	Hip OA (Zengini 2018)	0.023369	0.033708	0.488417
rs10244586	7	63962398	T	C	Total_bilirubin	0.062445	0.012265	3.56e-07	Hip OA (Zengini 2018)	0.0558933	0.0384694	0.144961
rs1047891	2	211540507	A	C	Total_bilirubin	0.08994	0.011147	7.13e-16	Hip OA (Zengini 2018)	0.00288848	0.0348955	0.934058
rs10495928	2	46353166	G	A	Total_bilirubin	-0.054546	0.010974	6.68e-07	Hip OA (Zengini 2018)	0.02238	0.0342036	0.513205
rs10504255	8	59398461	A	G	Total_bilirubin	-0.049155	0.010969	7.42e-06	Hip OA (Zengini 2018)	0.0253253	0.0341266	0.457636
rs10733608	9	117148430	T	G	Total_bilirubin	-0.053278	0.010453	3.45e-07	Hip OA (Zengini 2018)	0.0663644	0.0331012	0.0449625
rs10769315	11	48110367	C	T	Total_bilirubin	0.058682	0.01271	3.9e-06	Hip OA (Zengini 2018)	-0.0176546	0.0396529	0.656485
rs10876376	12	53261822	A	G	Total_bilirubin	0.057242	0.010464	4.49e-08	Hip OA (Zengini 2018)	0.0163416	0.0330541	0.620975
rs10881578	9	137232535	G	A	Total_bilirubin	-0.059565	0.011489	2.17e-07	Hip OA (Zengini 2018)	0.00594495	0.0358576	0.868354
rs11121	2	27359887	T	C	Total_bilirubin	-0.052818	0.010375	3.57e-07	Hip OA (Zengini 2018)	0.0118755	0.0324745	0.7146
rs11217176	11	119065044	A	G	Total_bilirubin	0.054286	0.011682	3.37e-06	Hip OA (Zengini 2018)	-0.00980186	0.0364713	0.788029
rs11224309	11	100463238	G	C	Total_bilirubin	0.093028	0.01749	1.04e-07	Hip OA (Zengini 2018)	-0.044987	0.0547604	0.409579
rs113117433	2	235225025	T	C	Total_bilirubin	-0.25348	0.038404	4.11e-11	Hip OA (Zengini 2018)	-0.0247517	0.121949	0.838722
rs1136905	6	32486437	C	T	Total_bilirubin	-0.073719	0.012777	7.94e-09	Hip OA (Zengini 2018)	0.052207	0.0392835	0.182534
rs114165349	1	27021913	C	G	Total_bilirubin	0.26919	0.034411	5.18e-15	Hip OA (Zengini 2018)	-0.0759041	0.124	0.536786
rs11495610	12	66379926	T	C	Total_bilirubin	-0.062958	0.012796	8.66e-07	Hip OA (Zengini 2018)	0.0246965	0.0402494	0.540084
rs11601692	11	113500821	T	C	Total_bilirubin	-0.070605	0.015581	5.86e-06	Hip OA (Zengini 2018)	-0.0215823	0.0483676	0.654903
rs11635675	15	63793238	G	T	Total_bilirubin	0.10214	0.010909	7.83e-21	Hip OA (Zengini 2018)	-0.0676502	0.0342742	0.0478564
rs11656978	17	53383769	A	G	Total_bilirubin	-0.062145	0.012351	4.87e-07	Hip OA (Zengini 2018)	-0.0282792	0.039069	0.468461
rs11727331	4	145091680	A	G	Total_bilirubin	0.12692	0.023654	8.07e-08	Hip OA (Zengini 2018)	0.0219716	0.075344	0.771026
rs11744385	5	16727373	T	C	Total_bilirubin	-0.095455	0.020758	4.26e-06	Hip OA (Zengini 2018)	-0.160513	0.0679104	0.0164157
rs11886047	2	43850590	C	T	Total_bilirubin	0.054763	0.012062	5.62e-06	Hip OA (Zengini 2018)	0.0227415	0.0373713	0.543305
rs1231204	8	48867273	C	G	Total_bilirubin	-0.11143	0.0239	3.13e-06	Hip OA (Zengini 2018)	-0.143823	0.0708002	0.0446714
rs12414160	10	122872599	G	A	Total_bilirubin	-0.16734	0.018355	7.76e-20	Hip OA (Zengini 2018)	0.0138492	0.0567923	0.807554
rs12673943	7	150810763	C	T	Total_bilirubin	0.049656	0.01082	4.44e-06	Hip OA (Zengini 2018)	-0.0474959	0.0342191	0.16453
rs12814270	12	21097329	G	A	Total_bilirubin	0.27958	0.012517	1.96e-110	Hip OA (Zengini 2018)	0.0346997	0.0387256	0.371148
rs12896622	14	97651911	T	C	Total_bilirubin	-0.06607	0.014772	7.72e-06	Hip OA (Zengini 2018)	0.0175158	0.0453226	0.699496
rs1292043	17	57934169	G	A	Total_bilirubin	-0.089185	0.012889	4.54e-12	Hip OA (Zengini 2018)	0.0637103	0.0396386	0.109235
rs13092376	3	196516288	C	A	Total_bilirubin	0.049805	0.010539	2.29e-06	Hip OA (Zengini 2018)	0.0165278	0.0328843	0.615337
rs13201752	6	28331127	G	A	Total_bilirubin	-0.069985	0.011109	2.99e-10	Hip OA (Zengini 2018)	-0.0225916	0.0348733	0.516743
rs1392436	5	122835138	G	A	Total_bilirubin	0.061869	0.01102	1.98e-08	Hip OA (Zengini 2018)	0.00371516	0.0345488	0.91437
rs140237016	19	12353395	T	C	Total_bilirubin	-0.24978	0.044018	1.39e-08	Hip OA (Zengini 2018)	-0.068341	0.138315	0.618841
rs143663553	2	234475234	G	C	Total_bilirubin	2.513	0.045799	1e-200	Hip OA (Zengini 2018)	-0.129089	0.157128	0.403804
rs145903505	6	57219862	A	G	Total_bilirubin	0.14422	0.032102	7.04e-06	Hip OA (Zengini 2018)	0.121995	0.105419	0.253362
rs146900547	2	234697510	A	G	Total_bilirubin	-1.3856	0.046252	6.43e-197	Hip OA (Zengini 2018)	-0.0704231	0.146806	0.628362
rs1474865	17	76118887	C	G	Total_bilirubin	-0.10115	0.016244	4.75e-10	Hip OA (Zengini 2018)	0.05148	0.0505569	0.310468
rs149767042	2	234520774	A	G	Total_bilirubin	2.3396	0.031325	1e-200	Hip OA (Zengini 2018)	-0.18062	0.105883	0.0820654
rs1519818	15	78541745	A	G	Total_bilirubin	0.050529	0.010636	2.03e-06	Hip OA (Zengini 2018)	-0.0115899	0.0334596	0.729115
rs1535836	9	13616431	A	G	Total_bilirubin	0.063668	0.014189	7.22e-06	Hip OA (Zengini 2018)	0.0501635	0.0446686	0.259759
rs1549883	5	158226654	C	A	Total_bilirubin	-0.058091	0.013003	7.91e-06	Hip OA (Zengini 2018)	0.0405474	0.0412223	0.324086
rs1688264	19	49209560	G	T	Total_bilirubin	0.063553	0.010437	1.14e-09	Hip OA (Zengini 2018)	-0.0256353	0.0324265	0.429261
rs16947051	17	61790917	C	G	Total_bilirubin	-0.052902	0.01096	1.39e-06	Hip OA (Zengini 2018)	0.00460395	0.0344443	0.893733
rs17316633	4	110825634	A	G	Total_bilirubin	0.074281	0.011749	2.58e-10	Hip OA (Zengini 2018)	-0.0198966	0.0367325	0.58769
rs17476364	10	71094504	C	T	Total_bilirubin	0.30981	0.016576	6.46e-78	Hip OA (Zengini 2018)	0.00908314	0.0518949	0.861153
rs1762486	1	107627697	A	G	Total_bilirubin	0.074524	0.011056	1.58e-11	Hip OA (Zengini 2018)	-0.0488642	0.0346346	0.158868
rs17862876	2	234657512	T	G	Total_bilirubin	2.4456	0.039366	1e-200	Hip OA (Zengini 2018)	-0.0919656	0.129981	0.47504
rs17869072	2	234918905	C	T	Total_bilirubin	0.29196	0.014604	7.27e-89	Hip OA (Zengini 2018)	0.0411599	0.0450511	0.362284
rs1800562	6	26093141	A	G	Total_bilirubin	0.22095	0.019256	1.8e-30	Hip OA (Zengini 2018)	0.0267584	0.0564638	0.636331
rs1800961	20	43042364	T	C	Total_bilirubin	0.26213	0.029694	1.07e-18	Hip OA (Zengini 2018)	-0.00317265	0.0944433	0.97317
rs1807609	22	29131129	C	T	Total_bilirubin	0.068569	0.011325	1.41e-09	Hip OA (Zengini 2018)	0.0333805	0.0354451	0.345648
rs1810504	20	17845072	C	G	Total_bilirubin	0.071082	0.014363	7.46e-07	Hip OA (Zengini 2018)	-0.0908339	0.0437219	0.0389009
rs181207	16	28513530	T	C	Total_bilirubin	-0.068298	0.01101	5.54e-10	Hip OA (Zengini 2018)	0.0069705	0.03443	0.839598
rs1848984	9	94063651	T	A	Total_bilirubin	0.14173	0.01324	9.73e-27	Hip OA (Zengini 2018)	0.0260168	0.0407218	0.523584
rs1874121	1	220969049	T	C	Total_bilirubin	0.085054	0.010968	8.88e-15	Hip OA (Zengini 2018)	0.0119564	0.0345873	0.729678
rs1896995	10	65365385	T	C	Total_bilirubin	-0.13685	0.010427	2.41e-39	Hip OA (Zengini 2018)	0.0423114	0.0324904	0.192824
rs190591485	2	234490058	C	T	Total_bilirubin	2.3287	0.030129	1e-200	Hip OA (Zengini 2018)	0.00192427	0.0931465	0.983517
rs1923733	13	112582344	T	C	Total_bilirubin	-0.047584	0.010469	5.49e-06	Hip OA (Zengini 2018)	0.0179072	0.0329731	0.587104
rs1932225	6	86438764	A	T	Total_bilirubin	0.054612	0.011148	9.64e-07	Hip OA (Zengini 2018)	-0.00857578	0.0345971	0.804289
rs1968671	8	42457590	G	T	Total_bilirubin	0.057086	0.010582	6.88e-08	Hip OA (Zengini 2018)	0.000228599	0.0332173	0.994552
rs2010127	16	19442305	C	T	Total_bilirubin	-0.064651	0.013781	2.72e-06	Hip OA (Zengini 2018)	-0.0333636	0.0425621	0.434082
rs201105065	12	20862536	T	C	Total_bilirubin	0.060047	0.011573	2.12e-07	Hip OA (Zengini 2018)	0.00512651	0.0362982	0.88755
rs2061298	4	183398861	G	A	Total_bilirubin	0.051319	0.011095	3.74e-06	Hip OA (Zengini 2018)	-0.0360584	0.0348676	0.300439
rs2068888	10	94839642	A	G	Total_bilirubin	0.12072	0.010409	4.27e-31	Hip OA (Zengini 2018)	0.0314773	0.0326816	0.335594
rs2087826	4	145639318	A	G	Total_bilirubin	0.049707	0.010384	1.7e-06	Hip OA (Zengini 2018)	-0.0175611	0.0325749	0.589852
rs2235567	1	6652718	A	G	Total_bilirubin	-0.05502	0.010819	3.67e-07	Hip OA (Zengini 2018)	0.0378528	0.0340124	0.266174
rs2255319	21	30539782	T	A	Total_bilirubin	-0.055894	0.010389	7.44e-08	Hip OA (Zengini 2018)	0.00788296	0.0323738	0.807615
rs2296804	6	42931261	G	C	Total_bilirubin	-0.068245	0.010526	8.99e-11	Hip OA (Zengini 2018)	-0.0256694	0.0329223	0.435752
rs2321536	3	156791268	T	C	Total_bilirubin	-0.057829	0.011054	1.68e-07	Hip OA (Zengini 2018)	-0.00468384	0.0353753	0.894662
rs2522051	5	131797578	C	T	Total_bilirubin	-0.060983	0.010407	4.63e-09	Hip OA (Zengini 2018)	0.00950513	0.032083	0.767049
rs2535613	17	15868225	G	A	Total_bilirubin	-0.059498	0.011214	1.12e-07	Hip OA (Zengini 2018)	0.0480407	0.0358542	0.179529
rs2587534	1	234849339	A	G	Total_bilirubin	0.07894	0.010415	3.48e-14	Hip OA (Zengini 2018)	-0.0196634	0.0325956	0.546363
rs2657878	12	56866962	T	C	Total_bilirubin	0.064001	0.013575	2.42e-06	Hip OA (Zengini 2018)	0.00670743	0.0424094	0.874387
rs2670430	4	69689122	G	C	Total_bilirubin	0.11171	0.015836	1.74e-12	Hip OA (Zengini 2018)	-0.0074817	0.0500272	0.881183
rs2738783	20	62308612	G	T	Total_bilirubin	-0.057726	0.012727	5.75e-06	Hip OA (Zengini 2018)	-0.000728564	0.0399478	0.985354
rs2792703	10	113931690	T	C	Total_bilirubin	-0.073408	0.011563	2.18e-10	Hip OA (Zengini 2018)	-0.0421132	0.0361484	0.244843
rs28910284	22	43116989	A	G	Total_bilirubin	0.056221	0.011737	1.67e-06	Hip OA (Zengini 2018)	0.0424653	0.036508	0.245647
rs2968478	16	88858646	G	T	Total_bilirubin	-0.072259	0.010697	1.43e-11	Hip OA (Zengini 2018)	0.00533775	0.0334152	0.873075
rs3106819	3	168934639	A	C	Total_bilirubin	0.047216	0.010405	5.68e-06	Hip OA (Zengini 2018)	-0.0228193	0.0327125	0.48535
rs340005	15	60878030	A	G	Total_bilirubin	-0.09449	0.010671	8.41e-19	Hip OA (Zengini 2018)	0.0430408	0.0333474	0.196289
rs34265667	8	41542093	A	G	Total_bilirubin	0.25461	0.028319	2.47e-19	Hip OA (Zengini 2018)	0.00980416	0.0879839	0.911587
rs34388126	6	73783789	G	A	Total_bilirubin	0.1506	0.03368	7.77e-06	Hip OA (Zengini 2018)	0.155405	0.108297	0.158927
rs34407071	18	24327974	T	C	Total_bilirubin	-0.051002	0.01126	5.92e-06	Hip OA (Zengini 2018)	-0.0101842	0.0351655	0.772039
rs34473081	5	111112654	A	G	Total_bilirubin	0.049853	0.010584	2.47e-06	Hip OA (Zengini 2018)	-0.00835912	0.0330653	0.80044
rs34755157	9	137113606	T	C	Total_bilirubin	-0.072606	0.013869	1.65e-07	Hip OA (Zengini 2018)	0.093395	0.0428654	0.0303159
rs35115456	13	104386842	T	G	Total_bilirubin	-0.12798	0.023742	7.04e-08	Hip OA (Zengini 2018)	0.0487987	0.0739983	0.511517
rs372338580	2	108512843	T	C	Total_bilirubin	0.10669	0.022556	2.25e-06	Hip OA (Zengini 2018)	-0.0309046	0.0711413	0.66312
rs3735964	8	19824045	A	C	Total_bilirubin	-0.081675	0.016807	1.18e-06	Hip OA (Zengini 2018)	-0.0374543	0.0534855	0.482466
rs3768321	1	40035928	T	G	Total_bilirubin	-0.069753	0.01306	9.25e-08	Hip OA (Zengini 2018)	-0.0416175	0.0417725	0.31785
rs377713736	1	110243528	C	T	Total_bilirubin	-0.0601	0.012427	1.32e-06	Hip OA (Zengini 2018)	0.0528804	0.0379464	0.164304
rs3795503	1	180905694	T	C	Total_bilirubin	0.049396	0.011156	9.53e-06	Hip OA (Zengini 2018)	-0.00597341	0.0350525	0.864656
rs3851298	1	203665047	C	T	Total_bilirubin	-0.082347	0.017455	2.39e-06	Hip OA (Zengini 2018)	-0.0190181	0.0537764	0.724004
rs4098025	10	5254820	C	A	Total_bilirubin	0.064759	0.014338	6.29e-06	Hip OA (Zengini 2018)	0.0465899	0.0443071	0.294473
rs4149056	12	21331549	C	T	Total_bilirubin	0.62359	0.014427	1e-200	Hip OA (Zengini 2018)	0.0398783	0.044408	0.370498
rs4410790	7	17284577	C	T	Total_bilirubin	-0.12041	0.010769	5.05e-29	Hip OA (Zengini 2018)	0.0480621	0.0338073	0.154531
rs4475971	12	20734763	A	G	Total_bilirubin	-0.08689	0.010507	1.35e-16	Hip OA (Zengini 2018)	0.0153852	0.0327902	0.63886
rs450244	11	2940492	C	T	Total_bilirubin	-0.21226	0.018239	2.68e-31	Hip OA (Zengini 2018)	0.0429677	0.0579626	0.456897
rs4695913	4	175086260	A	C	Total_bilirubin	-0.053351	0.010435	3.18e-07	Hip OA (Zengini 2018)	-0.00838559	0.0326938	0.797584
rs4722564	7	26047463	T	G	Total_bilirubin	-0.077373	0.017287	7.61e-06	Hip OA (Zengini 2018)	0.0454068	0.052689	0.390481
rs4724799	7	1274582	A	G	Total_bilirubin	-0.058204	0.012944	6.91e-06	Hip OA (Zengini 2018)	0.032638	0.040807	0.422917
rs4791212	17	65975385	T	C	Total_bilirubin	-0.078223	0.012878	1.25e-09	Hip OA (Zengini 2018)	-0.0317157	0.0401177	0.428309
rs4858819	3	48478088	T	C	Total_bilirubin	0.060353	0.011791	3.08e-07	Hip OA (Zengini 2018)	-0.0328666	0.0369182	0.372518
rs4874171	8	144692900	T	C	Total_bilirubin	-0.053571	0.010788	6.85e-07	Hip OA (Zengini 2018)	0.0236563	0.0341114	0.487718
rs4919820	19	657588	G	T	Total_bilirubin	0.066318	0.014265	3.33e-06	Hip OA (Zengini 2018)	-0.0738095	0.0441135	0.0958319
rs4925546	1	247602968	G	A	Total_bilirubin	-0.066518	0.010745	6.01e-10	Hip OA (Zengini 2018)	-0.0513331	0.0334458	0.125286
rs4945881	6	111791463	A	G	Total_bilirubin	-0.063457	0.013366	2.06e-06	Hip OA (Zengini 2018)	0.0243648	0.0415243	0.55795
rs499974	11	75455021	A	C	Total_bilirubin	0.11364	0.014275	1.71e-15	Hip OA (Zengini 2018)	0.082789	0.0440981	0.0618728
rs5023360	4	124770790	A	T	Total_bilirubin	-0.086621	0.016666	2.02e-07	Hip OA (Zengini 2018)	-0.00802952	0.0515152	0.876056
rs536899661	2	158354839	A	C	Total_bilirubin	0.13402	0.025494	1.47e-07	Hip OA (Zengini 2018)	-0.0561851	0.081477	0.488
rs55649657	7	21607283	G	C	Total_bilirubin	0.091747	0.012514	2.28e-13	Hip OA (Zengini 2018)	-0.0313343	0.0395476	0.427321
rs55781538	2	234640176	C	T	Total_bilirubin	2.4919	0.035572	1e-200	Hip OA (Zengini 2018)	0.0905554	0.109825	0.413673
rs55889152	14	75310316	T	C	Total_bilirubin	0.082176	0.017106	1.56e-06	Hip OA (Zengini 2018)	0.00389993	0.0526827	0.941064
rs55974805	7	133771130	T	C	Total_bilirubin	0.058711	0.012041	1.08e-06	Hip OA (Zengini 2018)	-0.000472616	0.0378697	0.990042
rs56389940	16	81259152	A	C	Total_bilirubin	-0.057734	0.011076	1.86e-07	Hip OA (Zengini 2018)	-0.0689645	0.0350035	0.0482103
rs59616136	19	17252041	A	G	Total_bilirubin	0.13158	0.018229	5.28e-13	Hip OA (Zengini 2018)	0.0584196	0.0545127	0.286111
rs6000553	22	37469192	G	A	Total_bilirubin	0.09098	0.010417	2.48e-18	Hip OA (Zengini 2018)	-0.0356182	0.0325481	0.273871
rs6073504	20	43302252	G	A	Total_bilirubin	-0.048072	0.010779	8.21e-06	Hip OA (Zengini 2018)	0.0139508	0.0337871	0.679618
rs61061000	19	19283268	T	C	Total_bilirubin	0.082793	0.016571	5.85e-07	Hip OA (Zengini 2018)	-0.0707357	0.05319	0.181037
rs6129760	20	39746403	G	A	Total_bilirubin	0.06559	0.011094	3.38e-09	Hip OA (Zengini 2018)	0.0201904	0.0340159	0.553097
rs61984409	14	64730021	C	A	Total_bilirubin	-0.050682	0.010781	2.59e-06	Hip OA (Zengini 2018)	0.0218574	0.0337691	0.517688
rs62020701	15	43259081	C	G	Total_bilirubin	-0.085051	0.017444	1.08e-06	Hip OA (Zengini 2018)	-0.0787842	0.0556185	0.153876
rs62088207	17	73717235	T	C	Total_bilirubin	0.068011	0.014267	1.87e-06	Hip OA (Zengini 2018)	-0.0519072	0.0450875	0.247876
rs62184373	2	235307337	A	T	Total_bilirubin	-0.11103	0.024751	7.26e-06	Hip OA (Zengini 2018)	0.154572	0.0730884	0.0368231
rs62192912	2	234144942	T	C	Total_bilirubin	-0.713	0.011407	1e-200	Hip OA (Zengini 2018)	-0.0508765	0.0361071	0.157864
rs62396718	6	41633203	C	T	Total_bilirubin	-0.079482	0.017083	3.28e-06	Hip OA (Zengini 2018)	0.024439	0.0538628	0.650645
rs662138	6	160564476	G	C	Total_bilirubin	-0.098706	0.013262	9.89e-14	Hip OA (Zengini 2018)	-0.0150708	0.0418723	0.718654
rs6750065	2	64889908	T	C	Total_bilirubin	0.083615	0.011809	1.44e-12	Hip OA (Zengini 2018)	-0.00680994	0.0370875	0.85436
rs6750559	2	113841532	A	G	Total_bilirubin	-0.07904	0.010621	9.95e-14	Hip OA (Zengini 2018)	-0.0125802	0.0334091	0.706427
rs6762415	3	133478557	G	T	Total_bilirubin	-0.050622	0.010412	1.16e-06	Hip OA (Zengini 2018)	0.0432858	0.032593	0.18397
rs6802898	3	12391207	T	C	Total_bilirubin	-0.088014	0.015789	2.49e-08	Hip OA (Zengini 2018)	0.00809879	0.048866	0.868443
rs6822348	4	100053894	T	A	Total_bilirubin	-0.066919	0.011303	3.22e-09	Hip OA (Zengini 2018)	-0.0767294	0.0355663	0.0314391
rs687339	3	135932359	T	C	Total_bilirubin	-0.19337	0.012362	3.92e-55	Hip OA (Zengini 2018)	0.0227316	0.0383644	0.553007
rs6926614	6	126995044	A	G	Total_bilirubin	-0.069998	0.013264	1.31e-07	Hip OA (Zengini 2018)	-0.0471379	0.0417056	0.259763
rs6943025	7	98037557	A	T	Total_bilirubin	0.086979	0.015038	7.3e-09	Hip OA (Zengini 2018)	0.00253072	0.0473347	0.957173
rs6955627	7	92577760	T	C	Total_bilirubin	-0.08746	0.01929	5.79e-06	Hip OA (Zengini 2018)	-0.0134199	0.0595261	0.82143
rs6987080	8	131026459	G	C	Total_bilirubin	0.051932	0.010477	7.17e-07	Hip OA (Zengini 2018)	0.00449377	0.0328337	0.891181
rs7047279	9	97249230	C	T	Total_bilirubin	0.055414	0.010511	1.35e-07	Hip OA (Zengini 2018)	-0.0139919	0.0328298	0.670023
rs705753	1	202255929	G	C	Total_bilirubin	0.059946	0.01039	7.95e-09	Hip OA (Zengini 2018)	0.0589909	0.0322543	0.0672822
rs7139079	12	121415293	A	G	Total_bilirubin	0.071223	0.010581	1.69e-11	Hip OA (Zengini 2018)	-0.0307939	0.0332951	0.355269
rs719928	12	101066078	A	G	Total_bilirubin	0.09489	0.020592	4.07e-06	Hip OA (Zengini 2018)	-0.0547974	0.0654763	0.400273
rs7205582	16	4231609	A	G	Total_bilirubin	0.050693	0.010635	1.87e-06	Hip OA (Zengini 2018)	0.0468665	0.0335293	0.162545
rs7213285	17	27206029	A	G	Total_bilirubin	0.066342	0.014024	2.24e-06	Hip OA (Zengini 2018)	-0.0306917	0.0439387	0.483939
rs7222046	17	7806529	G	A	Total_bilirubin	0.074576	0.010528	1.41e-12	Hip OA (Zengini 2018)	0.0208485	0.0328427	0.525669
rs72681698	14	51207741	C	T	Total_bilirubin	0.27171	0.049611	4.33e-08	Hip OA (Zengini 2018)	-0.269272	0.164356	0.0915925
rs72729610	4	154190965	G	A	Total_bilirubin	-0.067298	0.013893	1.27e-06	Hip OA (Zengini 2018)	-0.0149699	0.0435237	0.730622
rs72835688	6	12811955	T	C	Total_bilirubin	-0.10344	0.022639	4.9e-06	Hip OA (Zengini 2018)	-0.0842213	0.0725448	0.241444
rs72844048	11	3105622	A	G	Total_bilirubin	0.18049	0.038848	3.38e-06	Hip OA (Zengini 2018)	0.130448	0.117199	0.272614
rs7310615	12	111865049	G	C	Total_bilirubin	-0.13195	0.010439	1.29e-36	Hip OA (Zengini 2018)	-0.0538192	0.0322161	0.0947873
rs7312591	12	21663784	C	G	Total_bilirubin	-0.19238	0.02001	6.99e-22	Hip OA (Zengini 2018)	0.0162175	0.0622321	0.794125
rs73169738	3	170747095	G	A	Total_bilirubin	0.10188	0.019436	1.59e-07	Hip OA (Zengini 2018)	0.156331	0.0593077	0.00918396
rs738409	22	44324727	G	C	Total_bilirubin	0.063153	0.012572	5.08e-07	Hip OA (Zengini 2018)	-0.0176081	0.0398027	0.657894
rs73971708	2	170580483	G	A	Total_bilirubin	0.067166	0.013783	1.1e-06	Hip OA (Zengini 2018)	-0.00231582	0.0437442	0.957799
rs74580294	12	122622795	G	A	Total_bilirubin	0.10635	0.023569	6.42e-06	Hip OA (Zengini 2018)	-0.215129	0.0781588	0.00490738
rs75130623	2	234630477	T	C	Total_bilirubin	-1.3251	0.041634	1e-200	Hip OA (Zengini 2018)	0.222663	0.124624	0.0808668
rs7526446	1	63167984	A	C	Total_bilirubin	0.069682	0.010899	1.63e-10	Hip OA (Zengini 2018)	0.0090138	0.0339781	0.790741
rs76083814	15	38010436	T	C	Total_bilirubin	0.084672	0.017836	2.06e-06	Hip OA (Zengini 2018)	0.028653	0.0561845	0.610905
rs76384978	2	234139631	G	A	Total_bilirubin	0.5002	0.04454	2.93e-29	Hip OA (Zengini 2018)	0.222392	0.13277	0.10022
rs76895963	12	4384844	G	T	Total_bilirubin	0.22519	0.039771	1.5e-08	Hip OA (Zengini 2018)	0.212756	0.114043	0.0679125
rs7718022	5	147941845	C	G	Total_bilirubin	0.046073	0.010371	8.9e-06	Hip OA (Zengini 2018)	0.0186704	0.0322327	0.562403
rs7770144	6	6959748	A	G	Total_bilirubin	-0.053956	0.010415	2.22e-07	Hip OA (Zengini 2018)	-0.0235836	0.0325074	0.468035
rs7832658	8	119179464	G	A	Total_bilirubin	-0.098637	0.021737	5.69e-06	Hip OA (Zengini 2018)	-0.0064871	0.0695803	0.925479
rs78480755	8	41687828	G	A	Total_bilirubin	-0.12482	0.026235	1.96e-06	Hip OA (Zengini 2018)	0.0325774	0.0797363	0.683737
rs78497794	1	73998967	G	T	Total_bilirubin	-0.10427	0.023076	6.23e-06	Hip OA (Zengini 2018)	0.00439851	0.0728702	0.95199
rs7907226	10	96397386	C	G	Total_bilirubin	-0.097065	0.014353	1.35e-11	Hip OA (Zengini 2018)	0.067464	0.0441884	0.128509
rs79260437	2	235029651	T	C	Total_bilirubin	-0.39614	0.052621	5.16e-14	Hip OA (Zengini 2018)	-0.0246018	0.16459	0.8809
rs7947951	11	13356030	G	A	Total_bilirubin	-0.09012	0.011207	8.94e-16	Hip OA (Zengini 2018)	0.0279272	0.0349131	0.423252
rs79485702	3	154679652	G	A	Total_bilirubin	0.06166	0.011733	1.48e-07	Hip OA (Zengini 2018)	0.0364786	0.0365174	0.318647
rs79650514	4	33088171	A	G	Total_bilirubin	0.10117	0.022563	7.34e-06	Hip OA (Zengini 2018)	-0.00290484	0.072825	0.968111
rs8041523	15	73982556	T	C	Total_bilirubin	0.052276	0.010483	6.14e-07	Hip OA (Zengini 2018)	0.0421099	0.032844	0.200044
rs857720	1	158611797	C	T	Total_bilirubin	-0.11102	0.011707	2.48e-21	Hip OA (Zengini 2018)	-0.023875	0.0365168	0.512739
rs9410397	9	91514697	C	T	Total_bilirubin	0.18673	0.022636	1.6e-16	Hip OA (Zengini 2018)	0.0155743	0.0700602	0.824321
rs9438901	1	25584976	A	G	Total_bilirubin	0.086254	0.014833	6.06e-09	Hip OA (Zengini 2018)	0.042473	0.0468956	0.363622
rs9482771	6	127446610	C	G	Total_bilirubin	0.059087	0.01038	1.25e-08	Hip OA (Zengini 2018)	-0.0347391	0.0325466	0.285752
rs9504056	6	4346404	A	G	Total_bilirubin	0.0504	0.011151	6.19e-06	Hip OA (Zengini 2018)	0.0088317	0.0344199	0.797561
rs9616	1	154555733	T	A	Total_bilirubin	0.057305	0.011369	4.65e-07	Hip OA (Zengini 2018)	-0.00489007	0.0358347	0.89137
rs964184	11	116648917	C	G	Total_bilirubin	-0.13051	0.015289	1.39e-17	Hip OA (Zengini 2018)	-0.0286601	0.0476174	0.548069
rs964653	7	28194261	A	T	Total_bilirubin	-0.10735	0.019148	2.07e-08	Hip OA (Zengini 2018)	-0.0456327	0.0605784	0.449517
rs9824956	3	35630423	T	C	Total_bilirubin	-0.051551	0.011408	6.22e-06	Hip OA (Zengini 2018)	0.0175401	0.0361611	0.627881
rs9826148	3	114464858	T	C	Total_bilirubin	-0.086051	0.016713	2.62e-07	Hip OA (Zengini 2018)	0.0660981	0.051987	0.205795
rs987469	4	89706643	G	C	Total_bilirubin	0.052949	0.010422	3.77e-07	Hip OA (Zengini 2018)	0.00536957	0.033083	0.87107
rs9923299	16	74263019	T	C	Total_bilirubin	0.048141	0.010406	3.72e-06	Hip OA (Zengini 2018)	0.00867346	0.0324892	0.789509
rs9971862	12	21740657	G	T	Total_bilirubin	-0.061931	0.0125	7.25e-07	Hip OA (Zengini 2018)	0.0298425	0.0391229	0.446293
rs10069690	5	1279790	T	C	Albumin	0.0256734	0.00471521	5.2e-08	Hip OA (Zengini 2018)	-0.00836161	0.0369887	0.821085
rs10419198	19	50038017	T	C	Albumin	-0.0559249	0.0047272	2.7e-32	Hip OA (Zengini 2018)	0.0178686	0.0376932	0.635751
rs10485255	6	152530077	T	A	Albumin	0.0320445	0.00721092	8.8e-06	Hip OA (Zengini 2018)	-0.0311795	0.0576579	0.587672
rs10518679	15	40382441	C	T	Albumin	0.0268431	0.00575268	3.1e-06	Hip OA (Zengini 2018)	0.0540553	0.0448459	0.229758
rs10761716	10	64882300	G	C	Albumin	-0.0187649	0.0041634	6.6e-06	Hip OA (Zengini 2018)	0.0518241	0.0326408	0.112524
rs10796927	1	154630498	C	T	Albumin	0.0241302	0.00459843	1.5e-07	Hip OA (Zengini 2018)	-0.0220497	0.0361854	0.541915
rs10828249	10	21824727	A	G	Albumin	-0.0216302	0.00434783	6.5e-07	Hip OA (Zengini 2018)	0.0261618	0.0341447	0.443904
rs10898	18	9536249	T	C	Albumin	0.0219704	0.00475738	3.9e-06	Hip OA (Zengini 2018)	0.0113629	0.0371656	0.759674
rs10925062	1	247658978	C	G	Albumin	0.0244581	0.00543007	6.7e-06	Hip OA (Zengini 2018)	0.0268393	0.0423445	0.526894
rs10965289	9	22202907	C	G	Albumin	0.0210186	0.00461022	5.1e-06	Hip OA (Zengini 2018)	0.0312283	0.0359915	0.38622
rs11048591	12	26734991	C	A	Albumin	0.0212942	0.00438373	1.2e-06	Hip OA (Zengini 2018)	-0.0778129	0.0352012	0.0266183
rs11121396	1	9450899	C	T	Albumin	0.0201616	0.00422209	1.8e-06	Hip OA (Zengini 2018)	0.00258259	0.0331776	0.937861
rs11128594	3	12303417	G	A	Albumin	-0.0359885	0.00523496	6.2e-12	Hip OA (Zengini 2018)	0.0129119	0.0408011	0.751836
rs112026770	20	16578186	A	G	Albumin	-0.0312658	0.00583625	8.5e-08	Hip OA (Zengini 2018)	-0.024151	0.0452036	0.592465
rs114614345	4	117404171	G	C	Albumin	-0.0636238	0.0141733	7.2e-06	Hip OA (Zengini 2018)	0.043602	0.136877	0.751301
rs114949263	7	150498245	C	T	Albumin	0.0499753	0.00658947	3.3e-14	Hip OA (Zengini 2018)	-0.0181997	0.0524703	0.728331
rs115744844	3	48632756	C	A	Albumin	0.0917847	0.0175838	1.8e-07	Hip OA (Zengini 2018)	-0.187995	0.146195	0.18838
rs11589479	1	155033308	A	G	Albumin	0.0349953	0.00554322	2.7e-10	Hip OA (Zengini 2018)	-0.022397	0.0436495	0.607315
rs116446940	2	103787181	C	T	Albumin	-0.107534	0.0228622	2.6e-06	Hip OA (Zengini 2018)	0.163049	0.185312	0.387132
rs116907708	15	96657060	A	G	Albumin	0.127496	0.027733	4.3e-06	Hip OA (Zengini 2018)	-0.0196467	0.211392	0.925352
rs12433544	14	72754711	A	T	Albumin	0.0209287	0.00428646	1e-06	Hip OA (Zengini 2018)	-0.00103673	0.0336979	0.975431
rs12548816	8	18229188	C	T	Albumin	-0.0290845	0.00657763	9.8e-06	Hip OA (Zengini 2018)	0.0248447	0.0508938	0.626095
rs1260326	2	27730940	C	T	Albumin	-0.0444079	0.00422344	7.4e-26	Hip OA (Zengini 2018)	0.0463517	0.0332055	0.162247
rs12613605	2	43358910	T	G	Albumin	0.0231752	0.00503022	4.1e-06	Hip OA (Zengini 2018)	0.0327287	0.0393764	0.40671
rs13079232	3	59564008	G	C	Albumin	-0.0233995	0.00480045	1.1e-06	Hip OA (Zengini 2018)	-0.000563714	0.0372921	0.987938
rs13108218	4	3443931	G	A	Albumin	-0.0281529	0.00427562	4.6e-11	Hip OA (Zengini 2018)	0.0103408	0.0337855	0.759492
rs13216769	6	55456212	A	G	Albumin	-0.0649541	0.0144796	7.3e-06	Hip OA (Zengini 2018)	-0.0617561	0.120336	0.605613
rs137957801	22	29527758	G	A	Albumin	-0.0366136	0.00750063	1.1e-06	Hip OA (Zengini 2018)	0.0150569	0.0580642	0.795646
rs139974673	15	44027885	C	T	Albumin	0.120695	0.0130233	1.9e-20	Hip OA (Zengini 2018)	-0.211477	0.112544	0.0546613
rs140567911	19	13204404	C	T	Albumin	-0.053586	0.0108497	7.9e-07	Hip OA (Zengini 2018)	0.0413429	0.0849983	0.628014
rs142455447	2	218250750	T	C	Albumin	-0.0618784	0.0136748	6e-06	Hip OA (Zengini 2018)	-0.138901	0.114049	0.216656
rs142925250	17	43563606	T	A	Albumin	-0.0292919	0.005311	3.5e-08	Hip OA (Zengini 2018)	0.034702	0.0416757	0.406085
rs1455590	11	106869973	T	C	Albumin	0.0230297	0.00493391	3e-06	Hip OA (Zengini 2018)	0.00316292	0.0392502	0.93582
rs146011582	8	57880343	T	G	Albumin	0.0638157	0.0141094	6.1e-06	Hip OA (Zengini 2018)	0.022623	0.107367	0.833498
rs1461729	8	9187242	G	A	Albumin	0.0603088	0.0068704	1.7e-18	Hip OA (Zengini 2018)	-0.00710262	0.0525904	0.892784
rs147470579	3	108569120	C	T	Albumin	0.119076	0.0265825	7.5e-06	Hip OA (Zengini 2018)	0.302643	0.20282	0.146895
rs150636936	11	15834083	A	T	Albumin	-0.101918	0.0229399	8.9e-06	Hip OA (Zengini 2018)	0.098483	0.175173	0.578326
rs150687233	6	23121847	T	C	Albumin	0.0199376	0.00435002	4.6e-06	Hip OA (Zengini 2018)	-0.0421983	0.0342019	0.216676
rs17577690	4	37653028	A	T	Albumin	0.0284131	0.00635835	7.9e-06	Hip OA (Zengini 2018)	-0.0381121	0.050408	0.448178
rs17580	14	94847262	A	T	Albumin	0.145105	0.00967283	7.2e-51	Hip OA (Zengini 2018)	0.012074	0.0749067	0.872084
rs1791936	11	72877964	A	G	Albumin	0.0228082	0.00421854	6.4e-08	Hip OA (Zengini 2018)	0.00875773	0.0330764	0.791145
rs182650923	17	61578721	T	C	Albumin	-0.0281449	0.0060049	2.8e-06	Hip OA (Zengini 2018)	0.105098	0.0459404	0.0231068
rs186663077	7	35718144	T	C	Albumin	0.0854356	0.0172197	7e-07	Hip OA (Zengini 2018)	-0.0084353	0.130703	0.948394
rs188478345	6	312347	G	T	Albumin	0.0408301	0.00912567	7.7e-06	Hip OA (Zengini 2018)	-0.111095	0.0702567	0.10947
rs190366150	16	86242661	T	C	Albumin	-0.0828637	0.0172994	1.7e-06	Hip OA (Zengini 2018)	-0.0733162	0.149529	0.620986
rs1922488	5	103473572	C	A	Albumin	-0.020693	0.00467515	9.6e-06	Hip OA (Zengini 2018)	0.0224783	0.0367846	0.540702
rs1925101	13	97020768	T	A	Albumin	-0.0204167	0.00455693	7.5e-06	Hip OA (Zengini 2018)	0.0115876	0.0356074	0.74495
rs1962003	7	22562691	A	C	Albumin	-0.0224076	0.0045292	7.5e-07	Hip OA (Zengini 2018)	-0.0509253	0.0357465	0.155045
rs2112469	5	122933256	A	G	Albumin	0.019141	0.00415974	4.2e-06	Hip OA (Zengini 2018)	0.015608	0.0326476	0.632543
rs2116327	4	90228697	A	G	Albumin	0.0220371	0.00440409	5.6e-07	Hip OA (Zengini 2018)	0.0128833	0.0343148	0.70745
rs2316307	8	117082987	C	T	Albumin	-0.0210809	0.00427239	8e-07	Hip OA (Zengini 2018)	0.0022821	0.0334973	0.945697
rs2556569	15	44895326	T	C	Albumin	-0.048338	0.00991465	1.1e-06	Hip OA (Zengini 2018)	-0.0255304	0.0760042	0.736282
rs2691584	7	17816817	C	T	Albumin	0.0222855	0.00419618	1.1e-07	Hip OA (Zengini 2018)	-0.00665179	0.032607	0.838335
rs28929474	14	94844947	T	C	Albumin	0.428915	0.0147921	7.29e-185	Hip OA (Zengini 2018)	-0.190622	0.117875	0.0991882
rs2933243	12	56860577	A	G	Albumin	0.0303081	0.0053382	1.4e-08	Hip OA (Zengini 2018)	0.0135651	0.041484	0.743885
rs34284056	18	60203855	A	C	Albumin	0.026938	0.00464163	6.5e-09	Hip OA (Zengini 2018)	-0.0081727	0.0363191	0.821896
rs34754216	1	161575538	T	C	Albumin	-0.0302553	0.0042924	1.8e-12	Hip OA (Zengini 2018)	-0.0106801	0.0330759	0.746727
rs3740688	11	47380340	T	G	Albumin	0.0321874	0.00414786	8.5e-15	Hip OA (Zengini 2018)	0.00337602	0.03257	0.917474
rs3749748	5	127350549	T	C	Albumin	-0.023417	0.00481436	1.2e-06	Hip OA (Zengini 2018)	0.00495275	0.037612	0.895275
rs3768321	1	40035928	T	G	Albumin	-0.0314995	0.00520982	1.5e-09	Hip OA (Zengini 2018)	-0.0416175	0.0417725	0.31785
rs3818871	14	51402055	A	G	Albumin	-0.0215098	0.00461182	3.1e-06	Hip OA (Zengini 2018)	0.021865	0.0360358	0.544377
rs4470390	20	62707481	G	A	Albumin	-0.0255899	0.00490821	1.9e-07	Hip OA (Zengini 2018)	0.0394348	0.0386505	0.306526
rs4760254	12	57766392	C	G	Albumin	-0.0216804	0.00482947	7.1e-06	Hip OA (Zengini 2018)	-0.068915	0.0388205	0.0747498
rs4807570	19	1123652	A	G	Albumin	-0.023391	0.00516215	5.9e-06	Hip OA (Zengini 2018)	0.0379296	0.0403091	0.347764
rs4886992	15	78325229	C	T	Albumin	-0.0316658	0.00510933	5.7e-10	Hip OA (Zengini 2018)	0.00593319	0.0399293	0.881917
rs4889554	16	31819166	C	T	Albumin	0.0209935	0.00463566	5.9e-06	Hip OA (Zengini 2018)	0.041938	0.0368814	0.254519
rs536500508	18	57150129	T	A	Albumin	0.0458459	0.00819714	2.2e-08	Hip OA (Zengini 2018)	0.0294835	0.0638029	0.64499
rs555754	6	160769423	A	G	Albumin	-0.0205267	0.00414669	7.4e-07	Hip OA (Zengini 2018)	0.0324097	0.0323428	0.316388
rs55881006	4	74222782	A	G	Albumin	-0.0695923	0.0114547	1.2e-09	Hip OA (Zengini 2018)	0.107503	0.0869029	0.220597
rs56347111	1	221061116	A	C	Albumin	0.0227383	0.00488513	3.2e-06	Hip OA (Zengini 2018)	-0.0929207	0.0385555	0.0153854
rs565840574	10	17848398	G	A	Albumin	0.0271702	0.00531181	3.1e-07	Hip OA (Zengini 2018)	-0.0608517	0.0454814	0.179918
rs565840574	10	17848398	G	A	Albumin	0.0271702	0.00531181	3.1e-07	Hip OA (Zengini 2018)	0.0123521	0.0393022	0.753368
rs57274629	1	66110292	G	A	Albumin	0.0286584	0.00435395	4.6e-11	Hip OA (Zengini 2018)	-0.0151737	0.0341114	0.656293
rs58087925	14	105983096	T	C	Albumin	-0.0229299	0.00488281	2.7e-06	Hip OA (Zengini 2018)	0.0396738	0.0388226	0.30781
rs58546652	1	247601778	T	C	Albumin	-0.0253582	0.00427752	3.1e-09	Hip OA (Zengini 2018)	-0.0481201	0.0334437	0.150659
rs58895965	19	35551428	A	C	Albumin	0.0633893	0.00545847	3.5e-31	Hip OA (Zengini 2018)	-0.0388283	0.0429315	0.364529
rs59916403	2	242370751	T	G	Albumin	-0.0211051	0.00433104	1.1e-06	Hip OA (Zengini 2018)	0.0773874	0.0332338	0.0201215
rs607087	1	109776532	T	C	Albumin	-0.0218047	0.00454266	1.6e-06	Hip OA (Zengini 2018)	0.0233581	0.0355871	0.511993
rs61653336	17	40296923	A	G	Albumin	-0.0369604	0.00556946	3.2e-11	Hip OA (Zengini 2018)	-0.0287594	0.0438801	0.511376
rs631695	11	69283303	G	T	Albumin	0.019736	0.00418738	2.4e-06	Hip OA (Zengini 2018)	-0.0323307	0.0327103	0.323208
rs633683	11	118504742	C	T	Albumin	0.0207685	0.00422081	8.6e-07	Hip OA (Zengini 2018)	-0.0262872	0.033064	0.426793
rs648997	12	111976776	T	C	Albumin	0.026539	0.00479752	3.2e-08	Hip OA (Zengini 2018)	-0.0456946	0.0376708	0.22402
rs6519133	22	39096602	C	T	Albumin	0.0212412	0.00422785	5.1e-07	Hip OA (Zengini 2018)	-0.0143726	0.0331682	0.664678
rs6734238	2	113841030	G	A	Albumin	-0.0246448	0.00421347	4.9e-09	Hip OA (Zengini 2018)	-0.00917644	0.0330979	0.781549
rs67768503	19	2542552	T	C	Albumin	-0.0266994	0.00603712	9.8e-06	Hip OA (Zengini 2018)	0.039537	0.0479929	0.411363
rs6855246	4	103112470	G	A	Albumin	-0.0406328	0.0078869	2.6e-07	Hip OA (Zengini 2018)	-0.0453512	0.0621065	0.463466
rs6871112	5	72125370	G	C	Albumin	-0.0393009	0.00413599	2.1e-21	Hip OA (Zengini 2018)	-0.00734481	0.0323482	0.82039
rs6935537	6	44054459	C	T	Albumin	-0.0279125	0.00522502	9.2e-08	Hip OA (Zengini 2018)	0.053496	0.0410414	0.193756
rs6939158	6	31299310	C	G	Albumin	-0.0524585	0.0107551	1.1e-06	Hip OA (Zengini 2018)	-0.0595775	0.0742585	0.419811
rs72623855	19	35445211	A	G	Albumin	-0.0489824	0.0105023	3.1e-06	Hip OA (Zengini 2018)	-0.0082468	0.0835523	0.92115
rs72842819	17	7328821	C	A	Albumin	0.0343364	0.00637379	7.2e-08	Hip OA (Zengini 2018)	-0.0490263	0.0513726	0.337989
rs72965335	6	117722534	C	T	Albumin	-0.0303632	0.00673692	6.6e-06	Hip OA (Zengini 2018)	-0.0128716	0.05296	0.807779
rs73225023	12	121127914	T	C	Albumin	-0.0377307	0.00743304	3.9e-07	Hip OA (Zengini 2018)	-0.0137164	0.0594708	0.817387
rs7329404	13	81281320	A	G	Albumin	-0.0270677	0.00609483	9e-06	Hip OA (Zengini 2018)	0.00919922	0.0471341	0.845365
rs74830109	9	118527846	A	G	Albumin	-0.0727666	0.0162451	7.5e-06	Hip OA (Zengini 2018)	0.151851	0.127738	0.240884
rs74892229	17	16854480	A	G	Albumin	-0.0514658	0.00682197	4.6e-14	Hip OA (Zengini 2018)	-0.0263435	0.0538112	0.62371
rs7599	19	36038390	G	A	Albumin	-0.0222618	0.00427861	2e-07	Hip OA (Zengini 2018)	-0.0155593	0.0332643	0.640102
rs76215887	1	202557363	T	C	Albumin	0.0422989	0.00954059	9.3e-06	Hip OA (Zengini 2018)	0.0658196	0.0731718	0.371148
rs77542162	17	67081278	G	A	Albumin	-0.156008	0.0138898	2.8e-29	Hip OA (Zengini 2018)	0.186933	0.0999725	0.065681
rs77849807	4	26152727	G	A	Albumin	0.080116	0.0168703	2e-06	Hip OA (Zengini 2018)	0.0193463	0.130155	0.882051
rs79687284	1	214150821	C	G	Albumin	0.0566294	0.0113137	5.6e-07	Hip OA (Zengini 2018)	0.142749	0.0830002	0.0892935
rs8107347	19	18612748	A	G	Albumin	-0.0258045	0.00434366	2.8e-09	Hip OA (Zengini 2018)	0.0272355	0.0336483	0.418644
rs819109	13	30215727	A	G	Albumin	0.0196759	0.00425213	3.7e-06	Hip OA (Zengini 2018)	-0.00518846	0.0330343	0.875206
rs9274443	6	32633239	G	C	Albumin	-0.0222047	0.00477708	3.3e-06	Hip OA (Zengini 2018)	-0.0318878	0.0381761	0.402761
rs9389272	6	135459837	A	G	Albumin	0.0271045	0.00525691	2.5e-07	Hip OA (Zengini 2018)	-0.0351369	0.0416334	0.397662
rs9787624	10	22822393	G	T	Albumin	-0.020358	0.00457391	8.6e-06	Hip OA (Zengini 2018)	0.0525394	0.035276	0.137179
rs9855653	3	23588125	C	T	Albumin	-0.0220889	0.00420644	1.5e-07	Hip OA (Zengini 2018)	0.0201434	0.0329843	0.541248
rs9912287	17	1630992	A	G	Albumin	0.0415659	0.00501919	1.2e-16	Hip OA (Zengini 2018)	-0.0132277	0.0388952	0.733603
rs10918963	1	162213867	C	T	CAT	-0.1459	0.031	2.45e-06	Hip OA (Zengini 2018)	-0.0389292	0.0410647	0.341946
rs116670019	4	55966573	T	C	CAT	-0.4967	0.1071	3.55e-06	Hip OA (Zengini 2018)	-0.0747455	0.169509	0.656342
rs116970161	13	100559970	T	G	CAT	0.4723	0.097	1.12e-06	Hip OA (Zengini 2018)	-0.078893	0.133906	0.552421
rs117850844	13	29181873	T	C	CAT	0.3846	0.0844	5.25e-06	Hip OA (Zengini 2018)	-0.103651	0.10115	0.300494
rs12205369	6	62099962	T	C	CAT	-0.4638	0.1041	8.32e-06	Hip OA (Zengini 2018)	0.142582	0.148823	0.345754
rs12346810	9	32258150	G	A	CAT	0.2117	0.0479	9.77e-06	Hip OA (Zengini 2018)	-0.0093892	0.0689631	0.891228
rs13043001	20	14843361	T	A	CAT	0.1263	0.0274	4.17e-06	Hip OA (Zengini 2018)	0.00651738	0.0358066	0.855536
rs13381678	18	43954046	T	C	CAT	0.1712	0.0366	2.88e-06	Hip OA (Zengini 2018)	0.0704678	0.0463071	0.12992
rs146027040	15	41481108	G	C	CAT	0.3764	0.0828	5.5e-06	Hip OA (Zengini 2018)	-0.0187885	0.108818	0.86266
rs1549981	2	47294762	A	G	CAT	-0.1137	0.0255	8.51e-06	Hip OA (Zengini 2018)	0.00389767	0.0343275	0.909526
rs1685815	7	95605230	A	G	CAT	-0.1454	0.0296	9.12e-07	Hip OA (Zengini 2018)	0.0492138	0.0375955	0.189387
rs17089624	13	53358100	C	T	CAT	-0.2808	0.0559	5.01e-07	Hip OA (Zengini 2018)	0.075654	0.0736104	0.307288
rs2745924	11	34399185	T	G	CAT	0.1894	0.0249	2.69e-14	Hip OA (Zengini 2018)	-0.0377305	0.03249	0.24567
rs28549749	7	155308629	C	T	CAT	0.1215	0.0261	3.31e-06	Hip OA (Zengini 2018)	-0.0247268	0.0340558	0.467484
rs4008479	4	37904277	G	T	CAT	-0.1406	0.0313	6.92e-06	Hip OA (Zengini 2018)	-0.0235875	0.0396038	0.550894
rs4592441	11	87668824	T	C	CAT	-0.1176	0.0263	7.76e-06	Hip OA (Zengini 2018)	-0.0135147	0.0341703	0.692335
rs4806509	19	54337096	T	G	CAT	0.1429	0.0288	6.76e-07	Hip OA (Zengini 2018)	-0.0368112	0.0371489	0.322383
rs4970968	1	150612360	T	G	CAT	0.1208	0.0258	2.88e-06	Hip OA (Zengini 2018)	0.0296233	0.0337568	0.379781
rs56106813	7	103451593	T	C	CAT	-0.257	0.0511	5.01e-07	Hip OA (Zengini 2018)	0.00535843	0.0663165	0.93572
rs5762307	22	28085952	C	T	CAT	0.2742	0.0617	8.71e-06	Hip OA (Zengini 2018)	0.136207	0.0838551	0.108414
rs700715	5	132726731	C	T	CAT	-0.1358	0.0262	2.24e-07	Hip OA (Zengini 2018)	-0.0206599	0.0344416	0.548879
rs72819270	5	165205674	T	C	CAT	0.306	0.0691	9.55e-06	Hip OA (Zengini 2018)	0.214745	0.0832599	0.0113679
rs73087640	2	238510855	T	C	CAT	0.1948	0.0414	2.57e-06	Hip OA (Zengini 2018)	-0.0557504	0.0568234	0.32427
rs7704787	5	171564336	T	C	CAT	-0.129	0.029	8.71e-06	Hip OA (Zengini 2018)	0.00768417	0.0370201	0.835623
rs78515545	9	134983511	T	C	CAT	0.1587	0.0352	6.61e-06	Hip OA (Zengini 2018)	-0.000513825	0.0470371	0.991215
rs79696893	18	50135271	G	A	CAT	0.3234	0.0707	4.79e-06	Hip OA (Zengini 2018)	0.0399538	0.0880158	0.651063
rs9611237	22	40371639	A	G	CAT	-0.2402	0.0542	9.33e-06	Hip OA (Zengini 2018)	-0.0545948	0.0736691	0.456243
rs10745788	12	97609134	T	A	SOD	-0.3101	0.0677	4.57e-06	Hip OA (Zengini 2018)	0.0410931	0.0839467	0.623151
rs1114691	3	21129845	T	A	SOD	0.1136	0.0248	4.57e-06	Hip OA (Zengini 2018)	-0.003664	0.032934	0.911443
rs111559123	1	47473015	A	C	SOD	0.3695	0.0824	7.41e-06	Hip OA (Zengini 2018)	0.201127	0.112512	0.0801789
rs113089419	4	24948933	C	A	SOD	0.3207	0.0664	1.35e-06	Hip OA (Zengini 2018)	0.0884239	0.0855832	0.305512
rs116530051	4	24638759	A	C	SOD	0.4002	0.0856	2.95e-06	Hip OA (Zengini 2018)	-0.143187	0.131901	0.270553
rs11861986	16	81753804	T	G	SOD	-0.1359	0.0297	4.9e-06	Hip OA (Zengini 2018)	0.0422153	0.0390674	0.278763
rs12937481	17	72174912	C	T	SOD	-0.1204	0.0265	5.37e-06	Hip OA (Zengini 2018)	0.0233168	0.0349336	0.504187
rs1317414	5	157952205	G	A	SOD	-0.11	0.0246	7.94e-06	Hip OA (Zengini 2018)	-0.0228828	0.0322748	0.478234
rs148622725	6	168974744	T	C	SOD	0.7258	0.1526	1.95e-06	Hip OA (Zengini 2018)	0.0644618	0.215983	0.766915
rs1499701	6	66628679	A	C	SOD	0.1141	0.0251	5.5e-06	Hip OA (Zengini 2018)	0.0458661	0.0323624	0.156242
rs1996441	2	241289385	A	C	SOD	-0.1457	0.0327	8.32e-06	Hip OA (Zengini 2018)	0.0661508	0.0437555	0.128853
rs2016081	2	188979851	C	T	SOD	-0.4437	0.0934	2.04e-06	Hip OA (Zengini 2018)	0.0156706	0.124396	0.900403
rs2695234	4	24804238	G	A	SOD	-0.3427	0.0459	8.32e-14	Hip OA (Zengini 2018)	-0.0501882	0.0622048	0.421928
rs36134863	2	110108189	G	A	SOD	-0.1685	0.0379	8.51e-06	Hip OA (Zengini 2018)	-0.0149631	0.0482676	0.756815
rs3790028	13	51573994	C	G	SOD	-0.1721	0.0371	3.47e-06	Hip OA (Zengini 2018)	-0.043973	0.0496361	0.373996
rs3805535	5	146774592	C	T	SOD	-0.155	0.0345	7.08e-06	Hip OA (Zengini 2018)	-0.0280328	0.0446591	0.529394
rs4619877	4	8543235	A	G	SOD	-0.1522	0.0284	7.94e-08	Hip OA (Zengini 2018)	0.0531267	0.0361041	0.142065
rs4803050	19	39418233	A	T	SOD	0.1501	0.0305	8.32e-07	Hip OA (Zengini 2018)	-0.0126972	0.0393165	0.74655
rs4856490	3	84147884	C	T	SOD	-0.1558	0.0319	1.02e-06	Hip OA (Zengini 2018)	-0.00520762	0.0413563	0.899624
rs6597405	6	1059418	A	G	SOD	-0.2414	0.0541	8.13e-06	Hip OA (Zengini 2018)	0.00499691	0.0718358	0.944564
rs73164157	3	161174603	C	A	SOD	0.4627	0.0951	1.15e-06	Hip OA (Zengini 2018)	0.111874	0.115882	0.339316
rs7523327	1	195393613	A	G	SOD	-0.1164	0.0249	2.82e-06	Hip OA (Zengini 2018)	0.00201668	0.0323017	0.950189
rs9805102	12	39015673	A	G	SOD	-0.2928	0.0647	6.03e-06	Hip OA (Zengini 2018)	-0.000529315	0.0867926	0.995103
rs1097234	1	53063559	A	C	GPX	0.5633	0.0311	1.62e-73	Hip OA (Zengini 2018)	-0.0240496	0.0426293	0.572043
rs116766476	10	90634753	T	G	GPX	0.5526	0.1207	4.79e-06	Hip OA (Zengini 2018)	-0.193808	0.176439	0.261183
rs12048380	1	62115777	C	T	GPX	-0.173	0.0374	3.72e-06	Hip OA (Zengini 2018)	-0.0710208	0.0481054	0.141822
rs12936913	17	77833916	T	C	GPX	-0.127	0.0272	3.09e-06	Hip OA (Zengini 2018)	0.0235798	0.0365415	0.519132
rs139151548	6	168065109	A	G	GPX	0.5427	0.1199	6.03e-06	Hip OA (Zengini 2018)	-0.176945	0.173242	0.296605
rs144367755	9	35640992	A	G	GPX	-0.1727	0.0384	7.08e-06	Hip OA (Zengini 2018)	-0.0499684	0.0520125	0.334804
rs2566479	5	89264692	G	A	GPX	-0.2131	0.0478	8.51e-06	Hip OA (Zengini 2018)	-0.0145763	0.0616938	0.813456
rs59212942	9	25034305	T	C	GPX	-0.2322	0.0518	7.41e-06	Hip OA (Zengini 2018)	-0.0217368	0.0774648	0.778535
rs61797068	1	115902514	C	G	GPX	0.1589	0.0343	3.63e-06	Hip OA (Zengini 2018)	0.0159268	0.0441711	0.718719
rs61821092	1	203052054	G	T	GPX	-0.2171	0.0407	9.55e-08	Hip OA (Zengini 2018)	0.0498813	0.0535257	0.353303
rs66464557	17	13072473	C	A	GPX	0.1398	0.0302	3.63e-06	Hip OA (Zengini 2018)	0.0195764	0.0387774	0.613309
rs6892733	5	124599763	A	G	GPX	0.1133	0.0246	3.98e-06	Hip OA (Zengini 2018)	0.014572	0.032409	0.652941
rs6902202	6	155287191	C	T	GPX	-0.124	0.028	9.77e-06	Hip OA (Zengini 2018)	0.0571399	0.0364617	0.118022
rs6993770	8	106581528	T	A	GPX	-0.134	0.0274	1.05e-06	Hip OA (Zengini 2018)	0.0494661	0.0359482	0.169659
rs7186574	16	26847795	T	C	GPX	0.1706	0.0355	1.51e-06	Hip OA (Zengini 2018)	-0.0616723	0.0462049	0.17995
rs73135263	7	55180294	G	C	GPX	-0.4228	0.0918	4.17e-06	Hip OA (Zengini 2018)	0.087345	0.118784	0.465986
rs74401788	18	2465144	T	G	GPX	0.3574	0.0785	5.25e-06	Hip OA (Zengini 2018)	0.012599	0.105065	0.905046
rs76331340	20	9970464	A	G	GPX	-0.3168	0.0601	1.38e-07	Hip OA (Zengini 2018)	0.067915	0.0789852	0.392809
rs76810214	2	68676015	A	G	GPX	-0.3053	0.0682	7.41e-06	Hip OA (Zengini 2018)	0.00809183	0.0848047	0.924357
rs77041245	11	24995379	A	G	GPX	-0.579	0.1227	2.34e-06	Hip OA (Zengini 2018)	0.252884	0.143939	0.08555
rs9883667	3	101806423	A	G	GPX	-0.284	0.0618	4.37e-06	Hip OA (Zengini 2018)	-0.139227	0.0893315	0.113964
rs117829315	11	98915741	G	T	GST	-0.616	0.1274	1.32e-06	Hip OA (Zengini 2018)	0.0475543	0.159439	0.766597
rs12214820	6	27537104	A	G	GST	0.1825	0.0342	9.77e-08	Hip OA (Zengini 2018)	-0.028971	0.0457373	0.525561
rs140020114	6	86928802	A	G	GST	-0.4294	0.0943	5.37e-06	Hip OA (Zengini 2018)	-0.0810592	0.137192	0.551084
rs2185401	1	203208365	T	C	GST	-0.35	0.071	8.13e-07	Hip OA (Zengini 2018)	-0.0510625	0.0978016	0.599798
rs2290758	6	52662153	A	G	GST	0.4157	0.0237	7.24e-69	Hip OA (Zengini 2018)	-0.0138361	0.0327539	0.672772
rs7238437	18	3069517	G	A	GST	0.1471	0.0323	5.25e-06	Hip OA (Zengini 2018)	0.0122997	0.042518	0.772531
rs73073444	7	27241281	T	C	GST	-0.5614	0.1193	2.51e-06	Hip OA (Zengini 2018)	-0.0509486	0.163165	0.753637
rs75534686	4	29254672	T	C	GST	0.4056	0.0869	3.02e-06	Hip OA (Zengini 2018)	-0.06512	0.117442	0.576737
rs7720426	5	26065402	A	G	GST	-0.15	0.0324	3.63e-06	Hip OA (Zengini 2018)	-0.00370455	0.0420713	0.929807
rs7819300	8	38480612	T	C	GST	-0.122	0.0258	2.19e-06	Hip OA (Zengini 2018)	-0.0246686	0.033607	0.462627
rs78409028	12	108978848	A	G	GST	0.7853	0.1614	1.15e-06	Hip OA (Zengini 2018)	0.333784	0.183779	0.07758
rs79104405	9	2379204	A	G	GST	0.4456	0.0816	4.68e-08	Hip OA (Zengini 2018)	0.0577057	0.10118	0.570542
rs10918963	1	162213867	C	T	CAT	-0.1459	0.031	2.45e-06	Hip or knee OA (Zengini 2018)	-0.00818524	0.0246483	0.739702
rs116670019	4	55966573	T	C	CAT	-0.4967	0.1071	3.55e-06	Hip or knee OA (Zengini 2018)	-0.126689	0.100469	0.200428
rs116970161	13	100559970	T	G	CAT	0.4723	0.097	1.12e-06	Hip or knee OA (Zengini 2018)	0.0632305	0.0783412	0.422647
rs117850844	13	29181873	T	C	CAT	0.3846	0.0844	5.25e-06	Hip or knee OA (Zengini 2018)	-0.242295	0.0625141	7.02e-05
rs12205369	6	62099962	T	C	CAT	-0.4638	0.1041	8.32e-06	Hip or knee OA (Zengini 2018)	-0.0586344	0.093914	0.529379
rs12346810	9	32258150	G	A	CAT	0.2117	0.0479	9.77e-06	Hip or knee OA (Zengini 2018)	0.0447626	0.0404855	0.271004
rs13043001	20	14843361	T	A	CAT	0.1263	0.0274	4.17e-06	Hip or knee OA (Zengini 2018)	-0.0195908	0.0215139	0.362842
rs13381678	18	43954046	T	C	CAT	0.1712	0.0366	2.88e-06	Hip or knee OA (Zengini 2018)	0.0629469	0.0280221	0.0253105
rs146027040	15	41481108	G	C	CAT	0.3764	0.0828	5.5e-06	Hip or knee OA (Zengini 2018)	-0.127535	0.0698424	0.064028
rs1549981	2	47294762	A	G	CAT	-0.1137	0.0255	8.51e-06	Hip or knee OA (Zengini 2018)	0.0175401	0.0205972	0.39418
rs1685815	7	95605230	A	G	CAT	-0.1454	0.0296	9.12e-07	Hip or knee OA (Zengini 2018)	0.0432628	0.0225671	0.054689
rs17089624	13	53358100	C	T	CAT	-0.2808	0.0559	5.01e-07	Hip or knee OA (Zengini 2018)	0.0563577	0.0440418	0.202926
rs2745924	11	34399185	T	G	CAT	0.1894	0.0249	2.69e-14	Hip or knee OA (Zengini 2018)	-0.00339944	0.0195973	0.862291
rs28549749	7	155308629	C	T	CAT	0.1215	0.0261	3.31e-06	Hip or knee OA (Zengini 2018)	0.0264665	0.0204628	0.196174
rs4008479	4	37904277	G	T	CAT	-0.1406	0.0313	6.92e-06	Hip or knee OA (Zengini 2018)	0.013211	0.0236033	0.575964
rs4592441	11	87668824	T	C	CAT	-0.1176	0.0263	7.76e-06	Hip or knee OA (Zengini 2018)	-0.0222032	0.0205694	0.280033
rs4806509	19	54337096	T	G	CAT	0.1429	0.0288	6.76e-07	Hip or knee OA (Zengini 2018)	-0.0452309	0.0225165	0.0449169
rs4970968	1	150612360	T	G	CAT	0.1208	0.0258	2.88e-06	Hip or knee OA (Zengini 2018)	0.00777991	0.0203299	0.701895
rs56106813	7	103451593	T	C	CAT	-0.257	0.0511	5.01e-07	Hip or knee OA (Zengini 2018)	0.051355	0.039424	0.194601
rs5762307	22	28085952	C	T	CAT	0.2742	0.0617	8.71e-06	Hip or knee OA (Zengini 2018)	0.0311743	0.0530604	0.557986
rs700715	5	132726731	C	T	CAT	-0.1358	0.0262	2.24e-07	Hip or knee OA (Zengini 2018)	-0.000651073	0.0208351	0.975202
rs72819270	5	165205674	T	C	CAT	0.306	0.0691	9.55e-06	Hip or knee OA (Zengini 2018)	0.122686	0.0504378	0.016141
rs73087640	2	238510855	T	C	CAT	0.1948	0.0414	2.57e-06	Hip or knee OA (Zengini 2018)	-0.00654798	0.0336014	0.845413
rs7704787	5	171564336	T	C	CAT	-0.129	0.029	8.71e-06	Hip or knee OA (Zengini 2018)	0.00018925	0.022289	0.993229
rs78515545	9	134983511	T	C	CAT	0.1587	0.0352	6.61e-06	Hip or knee OA (Zengini 2018)	0.00734583	0.0279908	0.793093
rs79696893	18	50135271	G	A	CAT	0.3234	0.0707	4.79e-06	Hip or knee OA (Zengini 2018)	0.0476938	0.0527034	0.367628
rs9611237	22	40371639	A	G	CAT	-0.2402	0.0542	9.33e-06	Hip or knee OA (Zengini 2018)	0.0100447	0.0440837	0.819923
rs10023050	4	88064431	G	A	Total_bilirubin	0.067044	0.010603	2.57e-10	Hip or knee OA (Zengini 2018)	0.0745096	0.0199135	0.00018632
rs1012384	17	59196064	A	G	Total_bilirubin	0.070286	0.013691	2.84e-07	Hip or knee OA (Zengini 2018)	-0.012068	0.0256148	0.637811
rs102275	11	61557803	C	T	Total_bilirubin	-0.071055	0.010855	5.93e-11	Hip or knee OA (Zengini 2018)	0.00510545	0.0204123	0.802527
rs10244586	7	63962398	T	C	Total_bilirubin	0.062445	0.012265	3.56e-07	Hip or knee OA (Zengini 2018)	0.0311841	0.0231609	0.177414
rs1047891	2	211540507	A	C	Total_bilirubin	0.08994	0.011147	7.13e-16	Hip or knee OA (Zengini 2018)	0.0253794	0.020912	0.225304
rs10495928	2	46353166	G	A	Total_bilirubin	-0.054546	0.010974	6.68e-07	Hip or knee OA (Zengini 2018)	0.0238565	0.0205451	0.24593
rs10504255	8	59398461	A	G	Total_bilirubin	-0.049155	0.010969	7.42e-06	Hip or knee OA (Zengini 2018)	0.0252064	0.0207135	0.22324
rs10733608	9	117148430	T	G	Total_bilirubin	-0.053278	0.010453	3.45e-07	Hip or knee OA (Zengini 2018)	-0.0151639	0.0198001	0.443737
rs10769315	11	48110367	C	T	Total_bilirubin	0.058682	0.01271	3.9e-06	Hip or knee OA (Zengini 2018)	0.00890982	0.0240602	0.711002
rs10876376	12	53261822	A	G	Total_bilirubin	0.057242	0.010464	4.49e-08	Hip or knee OA (Zengini 2018)	0.000529552	0.0197734	0.978674
rs10881578	9	137232535	G	A	Total_bilirubin	-0.059565	0.011489	2.17e-07	Hip or knee OA (Zengini 2018)	0.0046192	0.0216059	0.830741
rs11121	2	27359887	T	C	Total_bilirubin	-0.052818	0.010375	3.57e-07	Hip or knee OA (Zengini 2018)	0.0201921	0.0195278	0.301118
rs11217176	11	119065044	A	G	Total_bilirubin	0.054286	0.011682	3.37e-06	Hip or knee OA (Zengini 2018)	-0.0311177	0.0221888	0.160187
rs11224309	11	100463238	G	C	Total_bilirubin	0.093028	0.01749	1.04e-07	Hip or knee OA (Zengini 2018)	0.0123866	0.0325841	0.704116
rs113117433	2	235225025	T	C	Total_bilirubin	-0.25348	0.038404	4.11e-11	Hip or knee OA (Zengini 2018)	-0.015406	0.0725739	0.831616
rs114165349	1	27021913	C	G	Total_bilirubin	0.26919	0.034411	5.18e-15	Hip or knee OA (Zengini 2018)	-0.0951391	0.0727475	0.18609
rs11495610	12	66379926	T	C	Total_bilirubin	-0.062958	0.012796	8.66e-07	Hip or knee OA (Zengini 2018)	-0.000346157	0.0244059	0.988707
rs11601692	11	113500821	T	C	Total_bilirubin	-0.070605	0.015581	5.86e-06	Hip or knee OA (Zengini 2018)	-0.00290942	0.0292091	0.92061
rs11635675	15	63793238	G	T	Total_bilirubin	0.10214	0.010909	7.83e-21	Hip or knee OA (Zengini 2018)	-0.0354426	0.0205407	0.0840679
rs11656978	17	53383769	A	G	Total_bilirubin	-0.062145	0.012351	4.87e-07	Hip or knee OA (Zengini 2018)	0.00299159	0.0234869	0.898722
rs11727331	4	145091680	A	G	Total_bilirubin	0.12692	0.023654	8.07e-08	Hip or knee OA (Zengini 2018)	0.0262211	0.0447752	0.559083
rs11744385	5	16727373	T	C	Total_bilirubin	-0.095455	0.020758	4.26e-06	Hip or knee OA (Zengini 2018)	-0.0224455	0.0393668	0.567813
rs11886047	2	43850590	C	T	Total_bilirubin	0.054763	0.012062	5.62e-06	Hip or knee OA (Zengini 2018)	-0.000147489	0.0227225	0.994821
rs1231204	8	48867273	C	G	Total_bilirubin	-0.11143	0.0239	3.13e-06	Hip or knee OA (Zengini 2018)	-0.0601534	0.0433118	0.16707
rs12414160	10	122872599	G	A	Total_bilirubin	-0.16734	0.018355	7.76e-20	Hip or knee OA (Zengini 2018)	-0.00970434	0.0346771	0.779421
rs12673943	7	150810763	C	T	Total_bilirubin	0.049656	0.01082	4.44e-06	Hip or knee OA (Zengini 2018)	-0.0260335	0.0204675	0.203055
rs12814270	12	21097329	G	A	Total_bilirubin	0.27958	0.012517	1.96e-110	Hip or knee OA (Zengini 2018)	0.0398488	0.023425	0.0896169
rs12896622	14	97651911	T	C	Total_bilirubin	-0.06607	0.014772	7.72e-06	Hip or knee OA (Zengini 2018)	0.0304386	0.027549	0.270204
rs1292043	17	57934169	G	A	Total_bilirubin	-0.089185	0.012889	4.54e-12	Hip or knee OA (Zengini 2018)	0.031953	0.0240509	0.184805
rs13092376	3	196516288	C	A	Total_bilirubin	0.049805	0.010539	2.29e-06	Hip or knee OA (Zengini 2018)	0.00205535	0.0199623	0.917943
rs13201752	6	28331127	G	A	Total_bilirubin	-0.069985	0.011109	2.99e-10	Hip or knee OA (Zengini 2018)	0.00426519	0.0209769	0.838903
rs1392436	5	122835138	G	A	Total_bilirubin	0.061869	0.01102	1.98e-08	Hip or knee OA (Zengini 2018)	0.00739793	0.0207592	0.721631
rs140237016	19	12353395	T	C	Total_bilirubin	-0.24978	0.044018	1.39e-08	Hip or knee OA (Zengini 2018)	-0.0278457	0.0801518	0.727549
rs143663553	2	234475234	G	C	Total_bilirubin	2.513	0.045799	1e-200	Hip or knee OA (Zengini 2018)	-0.120412	0.094421	0.19558
rs145903505	6	57219862	A	G	Total_bilirubin	0.14422	0.032102	7.04e-06	Hip or knee OA (Zengini 2018)	0.0873488	0.0650939	0.183981
rs146900547	2	234697510	A	G	Total_bilirubin	-1.3856	0.046252	6.43e-197	Hip or knee OA (Zengini 2018)	-0.0561771	0.0877862	0.519326
rs1474865	17	76118887	C	G	Total_bilirubin	-0.10115	0.016244	4.75e-10	Hip or knee OA (Zengini 2018)	0.028266	0.0304051	0.353589
rs149767042	2	234520774	A	G	Total_bilirubin	2.3396	0.031325	1e-200	Hip or knee OA (Zengini 2018)	-0.110209	0.061913	0.071839
rs1519818	15	78541745	A	G	Total_bilirubin	0.050529	0.010636	2.03e-06	Hip or knee OA (Zengini 2018)	-0.0189268	0.0201176	0.346984
rs1535836	9	13616431	A	G	Total_bilirubin	0.063668	0.014189	7.22e-06	Hip or knee OA (Zengini 2018)	0.061891	0.0269786	0.0212129
rs1549883	5	158226654	C	A	Total_bilirubin	-0.058091	0.013003	7.91e-06	Hip or knee OA (Zengini 2018)	0.0443605	0.0247051	0.0717728
rs1688264	19	49209560	G	T	Total_bilirubin	0.063553	0.010437	1.14e-09	Hip or knee OA (Zengini 2018)	-0.01274	0.0196712	0.517243
rs16947051	17	61790917	C	G	Total_bilirubin	-0.052902	0.01096	1.39e-06	Hip or knee OA (Zengini 2018)	0.015347	0.0206398	0.457357
rs17316633	4	110825634	A	G	Total_bilirubin	0.074281	0.011749	2.58e-10	Hip or knee OA (Zengini 2018)	-0.00272013	0.0222126	0.902486
rs17476364	10	71094504	C	T	Total_bilirubin	0.30981	0.016576	6.46e-78	Hip or knee OA (Zengini 2018)	0.0249659	0.0312963	0.425908
rs1762486	1	107627697	A	G	Total_bilirubin	0.074524	0.011056	1.58e-11	Hip or knee OA (Zengini 2018)	-0.0575481	0.0208488	0.00585679
rs17862876	2	234657512	T	G	Total_bilirubin	2.4456	0.039366	1e-200	Hip or knee OA (Zengini 2018)	-0.0561376	0.0759832	0.457497
rs17869072	2	234918905	C	T	Total_bilirubin	0.29196	0.014604	7.27e-89	Hip or knee OA (Zengini 2018)	0.0272226	0.0274621	0.322454
rs1800562	6	26093141	A	G	Total_bilirubin	0.22095	0.019256	1.8e-30	Hip or knee OA (Zengini 2018)	0.0452344	0.0341735	0.187272
rs1800961	20	43042364	T	C	Total_bilirubin	0.26213	0.029694	1.07e-18	Hip or knee OA (Zengini 2018)	0.00601229	0.0555381	0.913984
rs1807609	22	29131129	C	T	Total_bilirubin	0.068569	0.011325	1.41e-09	Hip or knee OA (Zengini 2018)	0.0462316	0.02148	0.0310377
rs1810504	20	17845072	C	G	Total_bilirubin	0.071082	0.014363	7.46e-07	Hip or knee OA (Zengini 2018)	-0.0758174	0.0269709	0.00515217
rs181207	16	28513530	T	C	Total_bilirubin	-0.068298	0.01101	5.54e-10	Hip or knee OA (Zengini 2018)	0.000144929	0.0207789	0.994337
rs1848984	9	94063651	T	A	Total_bilirubin	0.14173	0.01324	9.73e-27	Hip or knee OA (Zengini 2018)	-0.00804764	0.024854	0.745968
rs1874121	1	220969049	T	C	Total_bilirubin	0.085054	0.010968	8.88e-15	Hip or knee OA (Zengini 2018)	0.00949367	0.0208195	0.64849
rs1896995	10	65365385	T	C	Total_bilirubin	-0.13685	0.010427	2.41e-39	Hip or knee OA (Zengini 2018)	-0.00221384	0.0196514	0.910292
rs190591485	2	234490058	C	T	Total_bilirubin	2.3287	0.030129	1e-200	Hip or knee OA (Zengini 2018)	0.00178092	0.057319	0.975236
rs1923733	13	112582344	T	C	Total_bilirubin	-0.047584	0.010469	5.49e-06	Hip or knee OA (Zengini 2018)	-0.00726171	0.0198236	0.714116
rs1932225	6	86438764	A	T	Total_bilirubin	0.054612	0.011148	9.64e-07	Hip or knee OA (Zengini 2018)	0.0167244	0.0210716	0.42709
rs1968671	8	42457590	G	T	Total_bilirubin	0.057086	0.010582	6.88e-08	Hip or knee OA (Zengini 2018)	0.0320116	0.0200486	0.110122
rs2010127	16	19442305	C	T	Total_bilirubin	-0.064651	0.013781	2.72e-06	Hip or knee OA (Zengini 2018)	-0.0138303	0.0259402	0.59425
rs201105065	12	20862536	T	C	Total_bilirubin	0.060047	0.011573	2.12e-07	Hip or knee OA (Zengini 2018)	0.00924539	0.0217146	0.670161
rs2061298	4	183398861	G	A	Total_bilirubin	0.051319	0.011095	3.74e-06	Hip or knee OA (Zengini 2018)	-0.0164636	0.0210035	0.432858
rs2068888	10	94839642	A	G	Total_bilirubin	0.12072	0.010409	4.27e-31	Hip or knee OA (Zengini 2018)	0.00819588	0.0195908	0.675713
rs2087826	4	145639318	A	G	Total_bilirubin	0.049707	0.010384	1.7e-06	Hip or knee OA (Zengini 2018)	-0.0149486	0.0195923	0.445514
rs2235567	1	6652718	A	G	Total_bilirubin	-0.05502	0.010819	3.67e-07	Hip or knee OA (Zengini 2018)	0.00607525	0.0203492	0.765322
rs2255319	21	30539782	T	A	Total_bilirubin	-0.055894	0.010389	7.44e-08	Hip or knee OA (Zengini 2018)	0.00874673	0.0195731	0.654957
rs2296804	6	42931261	G	C	Total_bilirubin	-0.068245	0.010526	8.99e-11	Hip or knee OA (Zengini 2018)	0.0228534	0.0198591	0.249617
rs2321536	3	156791268	T	C	Total_bilirubin	-0.057829	0.011054	1.68e-07	Hip or knee OA (Zengini 2018)	-0.0155659	0.0214096	0.467067
rs2535613	17	15868225	G	A	Total_bilirubin	-0.059498	0.011214	1.12e-07	Hip or knee OA (Zengini 2018)	0.00629692	0.0215871	0.770472
rs2587534	1	234849339	A	G	Total_bilirubin	0.07894	0.010415	3.48e-14	Hip or knee OA (Zengini 2018)	-0.0074594	0.0196344	0.704017
rs2657878	12	56866962	T	C	Total_bilirubin	0.064001	0.013575	2.42e-06	Hip or knee OA (Zengini 2018)	-0.00263	0.0256884	0.918323
rs2670430	4	69689122	G	C	Total_bilirubin	0.11171	0.015836	1.74e-12	Hip or knee OA (Zengini 2018)	-0.0167915	0.0297749	0.573263
rs2738783	20	62308612	G	T	Total_bilirubin	-0.057726	0.012727	5.75e-06	Hip or knee OA (Zengini 2018)	0.00920645	0.024161	0.703012
rs2792703	10	113931690	T	C	Total_bilirubin	-0.073408	0.011563	2.18e-10	Hip or knee OA (Zengini 2018)	-0.00696166	0.0218041	0.749585
rs28910284	22	43116989	A	G	Total_bilirubin	0.056221	0.011737	1.67e-06	Hip or knee OA (Zengini 2018)	0.0367176	0.0220497	0.0964118
rs2968478	16	88858646	G	T	Total_bilirubin	-0.072259	0.010697	1.43e-11	Hip or knee OA (Zengini 2018)	0.0240105	0.0201962	0.234291
rs3106819	3	168934639	A	C	Total_bilirubin	0.047216	0.010405	5.68e-06	Hip or knee OA (Zengini 2018)	-0.0174083	0.0197196	0.377278
rs340005	15	60878030	A	G	Total_bilirubin	-0.09449	0.010671	8.41e-19	Hip or knee OA (Zengini 2018)	-0.00414452	0.0200508	0.836259
rs34265667	8	41542093	A	G	Total_bilirubin	0.25461	0.028319	2.47e-19	Hip or knee OA (Zengini 2018)	-0.0546655	0.0545039	0.313321
rs34388126	6	73783789	G	A	Total_bilirubin	0.1506	0.03368	7.77e-06	Hip or knee OA (Zengini 2018)	0.000216499	0.0685657	0.997421
rs34407071	18	24327974	T	C	Total_bilirubin	-0.051002	0.01126	5.92e-06	Hip or knee OA (Zengini 2018)	-0.00738375	0.0211673	0.727152
rs34473081	5	111112654	A	G	Total_bilirubin	0.049853	0.010584	2.47e-06	Hip or knee OA (Zengini 2018)	-0.0136237	0.0198671	0.492961
rs34755157	9	137113606	T	C	Total_bilirubin	-0.072606	0.013869	1.65e-07	Hip or knee OA (Zengini 2018)	0.0390537	0.0260472	0.134782
rs35115456	13	104386842	T	G	Total_bilirubin	-0.12798	0.023742	7.04e-08	Hip or knee OA (Zengini 2018)	0.0617756	0.0444544	0.167023
rs372338580	2	108512843	T	C	Total_bilirubin	0.10669	0.022556	2.25e-06	Hip or knee OA (Zengini 2018)	-0.0144436	0.0424991	0.733633
rs3735964	8	19824045	A	C	Total_bilirubin	-0.081675	0.016807	1.18e-06	Hip or knee OA (Zengini 2018)	0.00396764	0.0316266	0.900305
rs3768321	1	40035928	T	G	Total_bilirubin	-0.069753	0.01306	9.25e-08	Hip or knee OA (Zengini 2018)	0.0281234	0.0247083	0.255841
rs377713736	1	110243528	C	T	Total_bilirubin	-0.0601	0.012427	1.32e-06	Hip or knee OA (Zengini 2018)	0.00627943	0.0231985	0.786689
rs3795503	1	180905694	T	C	Total_bilirubin	0.049396	0.011156	9.53e-06	Hip or knee OA (Zengini 2018)	-0.0118375	0.0210739	0.574139
rs3851298	1	203665047	C	T	Total_bilirubin	-0.082347	0.017455	2.39e-06	Hip or knee OA (Zengini 2018)	-0.00374583	0.0330102	0.909828
rs4098025	10	5254820	C	A	Total_bilirubin	0.064759	0.014338	6.29e-06	Hip or knee OA (Zengini 2018)	0.0462369	0.026753	0.084875
rs4149056	12	21331549	C	T	Total_bilirubin	0.62359	0.014427	1e-200	Hip or knee OA (Zengini 2018)	-0.00105256	0.0269781	0.968869
rs4410790	7	17284577	C	T	Total_bilirubin	-0.12041	0.010769	5.05e-29	Hip or knee OA (Zengini 2018)	0.0203721	0.0203084	0.31552
rs4475971	12	20734763	A	G	Total_bilirubin	-0.08689	0.010507	1.35e-16	Hip or knee OA (Zengini 2018)	-0.0180975	0.019739	0.35932
rs450244	11	2940492	C	T	Total_bilirubin	-0.21226	0.018239	2.68e-31	Hip or knee OA (Zengini 2018)	0.0389541	0.0347788	0.261142
rs4695913	4	175086260	A	C	Total_bilirubin	-0.053351	0.010435	3.18e-07	Hip or knee OA (Zengini 2018)	0.0176024	0.0196975	0.371443
rs4722564	7	26047463	T	G	Total_bilirubin	-0.077373	0.017287	7.61e-06	Hip or knee OA (Zengini 2018)	0.0103229	0.0316232	0.744298
rs4724799	7	1274582	A	G	Total_bilirubin	-0.058204	0.012944	6.91e-06	Hip or knee OA (Zengini 2018)	0.0442634	0.0246378	0.0716242
rs4791212	17	65975385	T	C	Total_bilirubin	-0.078223	0.012878	1.25e-09	Hip or knee OA (Zengini 2018)	-0.00704664	0.0241967	0.770788
rs4858819	3	48478088	T	C	Total_bilirubin	0.060353	0.011791	3.08e-07	Hip or knee OA (Zengini 2018)	-0.0215227	0.0224248	0.336652
rs4874171	8	144692900	T	C	Total_bilirubin	-0.053571	0.010788	6.85e-07	Hip or knee OA (Zengini 2018)	0.0121464	0.0204507	0.552426
rs4919820	19	657588	G	T	Total_bilirubin	0.066318	0.014265	3.33e-06	Hip or knee OA (Zengini 2018)	-0.00171823	0.0268866	0.949069
rs4925546	1	247602968	G	A	Total_bilirubin	-0.066518	0.010745	6.01e-10	Hip or knee OA (Zengini 2018)	-0.00599173	0.0202783	0.767665
rs4945881	6	111791463	A	G	Total_bilirubin	-0.063457	0.013366	2.06e-06	Hip or knee OA (Zengini 2018)	0.0214187	0.0250293	0.392763
rs499974	11	75455021	A	C	Total_bilirubin	0.11364	0.014275	1.71e-15	Hip or knee OA (Zengini 2018)	0.0563104	0.0264795	0.034113
rs5023360	4	124770790	A	T	Total_bilirubin	-0.086621	0.016666	2.02e-07	Hip or knee OA (Zengini 2018)	0.00492749	0.0310297	0.873876
rs536899661	2	158354839	A	C	Total_bilirubin	0.13402	0.025494	1.47e-07	Hip or knee OA (Zengini 2018)	-0.0785595	0.0492598	0.107909
rs55649657	7	21607283	G	C	Total_bilirubin	0.091747	0.012514	2.28e-13	Hip or knee OA (Zengini 2018)	-0.0280337	0.0238477	0.239014
rs55781538	2	234640176	C	T	Total_bilirubin	2.4919	0.035572	1e-200	Hip or knee OA (Zengini 2018)	0.122907	0.0664224	0.0674419
rs55889152	14	75310316	T	C	Total_bilirubin	0.082176	0.017106	1.56e-06	Hip or knee OA (Zengini 2018)	-0.00813448	0.0322725	0.80087
rs55974805	7	133771130	T	C	Total_bilirubin	0.058711	0.012041	1.08e-06	Hip or knee OA (Zengini 2018)	0.00349031	0.0227567	0.878124
rs56389940	16	81259152	A	C	Total_bilirubin	-0.057734	0.011076	1.86e-07	Hip or knee OA (Zengini 2018)	-0.0176383	0.0209326	0.399138
rs59616136	19	17252041	A	G	Total_bilirubin	0.13158	0.018229	5.28e-13	Hip or knee OA (Zengini 2018)	0.0146234	0.0331647	0.659635
rs6000553	22	37469192	G	A	Total_bilirubin	0.09098	0.010417	2.48e-18	Hip or knee OA (Zengini 2018)	0.00776209	0.0196408	0.692681
rs6073504	20	43302252	G	A	Total_bilirubin	-0.048072	0.010779	8.21e-06	Hip or knee OA (Zengini 2018)	0.00375871	0.0202635	0.852836
rs61061000	19	19283268	T	C	Total_bilirubin	0.082793	0.016571	5.85e-07	Hip or knee OA (Zengini 2018)	0.00424694	0.0315355	0.893043
rs6129760	20	39746403	G	A	Total_bilirubin	0.06559	0.011094	3.38e-09	Hip or knee OA (Zengini 2018)	-0.0342048	0.0207939	0.099536
rs61984409	14	64730021	C	A	Total_bilirubin	-0.050682	0.010781	2.59e-06	Hip or knee OA (Zengini 2018)	-0.0237309	0.020396	0.244306
rs62020701	15	43259081	C	G	Total_bilirubin	-0.085051	0.017444	1.08e-06	Hip or knee OA (Zengini 2018)	-0.00954089	0.0326379	0.769862
rs62088207	17	73717235	T	C	Total_bilirubin	0.068011	0.014267	1.87e-06	Hip or knee OA (Zengini 2018)	-0.0126744	0.0269337	0.637641
rs62184373	2	235307337	A	T	Total_bilirubin	-0.11103	0.024751	7.26e-06	Hip or knee OA (Zengini 2018)	0.102198	0.0452971	0.0253151
rs62192912	2	234144942	T	C	Total_bilirubin	-0.713	0.011407	1e-200	Hip or knee OA (Zengini 2018)	-0.0334609	0.0218056	0.124363
rs62396718	6	41633203	C	T	Total_bilirubin	-0.079482	0.017083	3.28e-06	Hip or knee OA (Zengini 2018)	-0.00833882	0.0322795	0.796016
rs662138	6	160564476	G	C	Total_bilirubin	-0.098706	0.013262	9.89e-14	Hip or knee OA (Zengini 2018)	-0.011543	0.0252614	0.647476
rs6750065	2	64889908	T	C	Total_bilirubin	0.083615	0.011809	1.44e-12	Hip or knee OA (Zengini 2018)	0.00829766	0.0224173	0.711164
rs6750559	2	113841532	A	G	Total_bilirubin	-0.07904	0.010621	9.95e-14	Hip or knee OA (Zengini 2018)	-0.02846	0.0200849	0.156201
rs6762415	3	133478557	G	T	Total_bilirubin	-0.050622	0.010412	1.16e-06	Hip or knee OA (Zengini 2018)	0.0181478	0.0196121	0.354712
rs6802898	3	12391207	T	C	Total_bilirubin	-0.088014	0.015789	2.49e-08	Hip or knee OA (Zengini 2018)	0.0265756	0.0293378	0.365959
rs6822348	4	100053894	T	A	Total_bilirubin	-0.066919	0.011303	3.22e-09	Hip or knee OA (Zengini 2018)	-0.0247413	0.0214649	0.24953
rs687339	3	135932359	T	C	Total_bilirubin	-0.19337	0.012362	3.92e-55	Hip or knee OA (Zengini 2018)	0.0606465	0.0234203	0.0093588
rs6926614	6	127019846	A	G	Total_bilirubin	-0.069998	0.013264	1.31e-07	Hip or knee OA (Zengini 2018)	-0.0048319	0.0248088	0.845622
rs6943025	7	98037557	A	T	Total_bilirubin	0.086979	0.015038	7.3e-09	Hip or knee OA (Zengini 2018)	-0.0414768	0.028184	0.142295
rs6955627	7	92577760	T	C	Total_bilirubin	-0.08746	0.01929	5.79e-06	Hip or knee OA (Zengini 2018)	0.0206226	0.0355479	0.562508
rs6987080	8	131026459	G	C	Total_bilirubin	0.051932	0.010477	7.17e-07	Hip or knee OA (Zengini 2018)	0.0245836	0.0197388	0.213086
rs7047279	9	97249230	C	T	Total_bilirubin	0.055414	0.010511	1.35e-07	Hip or knee OA (Zengini 2018)	-0.00245343	0.0198295	0.901465
rs705753	1	202255929	G	C	Total_bilirubin	0.059946	0.01039	7.95e-09	Hip or knee OA (Zengini 2018)	-0.00917083	0.0194903	0.637989
rs7139079	12	121415293	A	G	Total_bilirubin	0.071223	0.010581	1.69e-11	Hip or knee OA (Zengini 2018)	-0.00640781	0.0200124	0.748852
rs719928	12	101066078	A	G	Total_bilirubin	0.09489	0.020592	4.07e-06	Hip or knee OA (Zengini 2018)	-0.0300935	0.0390916	0.440154
rs7205582	16	4231609	A	G	Total_bilirubin	0.050693	0.010635	1.87e-06	Hip or knee OA (Zengini 2018)	0.0163028	0.0200601	0.416543
rs7213285	17	27206029	A	G	Total_bilirubin	0.066342	0.014024	2.24e-06	Hip or knee OA (Zengini 2018)	-0.0223605	0.0264961	0.397983
rs7222046	17	7806529	G	A	Total_bilirubin	0.074576	0.010528	1.41e-12	Hip or knee OA (Zengini 2018)	0.000577229	0.0198164	0.976808
rs72681698	14	51207741	C	T	Total_bilirubin	0.27171	0.049611	4.33e-08	Hip or knee OA (Zengini 2018)	-0.227238	0.101173	0.0213875
rs72729610	4	154190965	G	A	Total_bilirubin	-0.067298	0.013893	1.27e-06	Hip or knee OA (Zengini 2018)	-0.0126449	0.0261702	0.628679
rs72835688	6	12811955	T	C	Total_bilirubin	-0.10344	0.022639	4.9e-06	Hip or knee OA (Zengini 2018)	0.00994752	0.0426359	0.815696
rs72844048	11	3105622	A	G	Total_bilirubin	0.18049	0.038848	3.38e-06	Hip or knee OA (Zengini 2018)	0.0478697	0.0735409	0.517349
rs7310615	12	111865049	G	C	Total_bilirubin	-0.13195	0.010439	1.29e-36	Hip or knee OA (Zengini 2018)	-0.0398759	0.019475	0.0406107
rs7312591	12	21663784	C	G	Total_bilirubin	-0.19238	0.02001	6.99e-22	Hip or knee OA (Zengini 2018)	-0.007379	0.0375733	0.844402
rs73169738	3	170747095	G	A	Total_bilirubin	0.10188	0.019436	1.59e-07	Hip or knee OA (Zengini 2018)	0.0736069	0.0363929	0.0443629
rs738409	22	44324727	G	C	Total_bilirubin	0.063153	0.012572	5.08e-07	Hip or knee OA (Zengini 2018)	0.00930226	0.0236987	0.694823
rs73971708	2	170580483	G	A	Total_bilirubin	0.067166	0.013783	1.1e-06	Hip or knee OA (Zengini 2018)	-0.0281292	0.0261762	0.281649
rs74580294	12	122622795	G	A	Total_bilirubin	0.10635	0.023569	6.42e-06	Hip or knee OA (Zengini 2018)	-0.0748032	0.0452945	0.0962964
rs75130623	2	234630477	T	C	Total_bilirubin	-1.3251	0.041634	1e-200	Hip or knee OA (Zengini 2018)	0.154517	0.0751457	0.0432136
rs7526446	1	63167984	A	C	Total_bilirubin	0.069682	0.010899	1.63e-10	Hip or knee OA (Zengini 2018)	-0.0262981	0.0205023	0.199895
rs76083814	15	38010436	T	C	Total_bilirubin	0.084672	0.017836	2.06e-06	Hip or knee OA (Zengini 2018)	-0.00379407	0.0338735	0.91076
rs76384978	2	234139631	G	A	Total_bilirubin	0.5002	0.04454	2.93e-29	Hip or knee OA (Zengini 2018)	0.0533762	0.0833013	0.523755
rs76895963	12	4384844	G	T	Total_bilirubin	0.22519	0.039771	1.5e-08	Hip or knee OA (Zengini 2018)	0.155991	0.0723332	0.0337909
rs7718022	5	147941845	C	G	Total_bilirubin	0.046073	0.010371	8.9e-06	Hip or knee OA (Zengini 2018)	0.00848203	0.0194867	0.663355
rs7770144	6	6959748	A	G	Total_bilirubin	-0.053956	0.010415	2.22e-07	Hip or knee OA (Zengini 2018)	0.00548835	0.0197227	0.780811
rs7832658	8	119179464	G	A	Total_bilirubin	-0.098637	0.021737	5.69e-06	Hip or knee OA (Zengini 2018)	0.0121369	0.0417219	0.771385
rs78480755	8	41687828	G	A	Total_bilirubin	-0.12482	0.026235	1.96e-06	Hip or knee OA (Zengini 2018)	0.0265559	0.0484901	0.584833
rs78497794	1	73998967	G	T	Total_bilirubin	-0.10427	0.023076	6.23e-06	Hip or knee OA (Zengini 2018)	-0.0165276	0.0441947	0.707998
rs7907226	10	96397386	C	G	Total_bilirubin	-0.097065	0.014353	1.35e-11	Hip or knee OA (Zengini 2018)	0.0234543	0.026992	0.38564
rs79260437	2	235029651	T	C	Total_bilirubin	-0.39614	0.052621	5.16e-14	Hip or knee OA (Zengini 2018)	0.0475839	0.0961487	0.622262
rs7947951	11	13356030	G	A	Total_bilirubin	-0.09012	0.011207	8.94e-16	Hip or knee OA (Zengini 2018)	0.0449415	0.0211814	0.0335359
rs79485702	3	154679652	G	A	Total_bilirubin	0.06166	0.011733	1.48e-07	Hip or knee OA (Zengini 2018)	0.0126783	0.0220877	0.566205
rs79650514	4	33088171	A	G	Total_bilirubin	0.10117	0.022563	7.34e-06	Hip or knee OA (Zengini 2018)	0.0468705	0.0426496	0.273723
rs8041523	15	73982556	T	C	Total_bilirubin	0.052276	0.010483	6.14e-07	Hip or knee OA (Zengini 2018)	0.00724854	0.0198079	0.714437
rs857720	1	158611797	C	T	Total_bilirubin	-0.11102	0.011707	2.48e-21	Hip or knee OA (Zengini 2018)	0.00327064	0.021948	0.881558
rs9410397	9	91514697	C	T	Total_bilirubin	0.18673	0.022636	1.6e-16	Hip or knee OA (Zengini 2018)	-0.0528508	0.0426924	0.213456
rs9438901	1	25584976	A	G	Total_bilirubin	0.086254	0.014833	6.06e-09	Hip or knee OA (Zengini 2018)	0.0297932	0.0280279	0.286739
rs9482771	6	127446610	C	G	Total_bilirubin	0.059087	0.01038	1.25e-08	Hip or knee OA (Zengini 2018)	0.00337492	0.01951	0.862664
rs9504056	6	4346404	A	G	Total_bilirubin	0.0504	0.011151	6.19e-06	Hip or knee OA (Zengini 2018)	0.00369854	0.0209183	0.859677
rs9616	1	154555733	T	A	Total_bilirubin	0.057305	0.011369	4.65e-07	Hip or knee OA (Zengini 2018)	0.0203431	0.0213496	0.341047
rs964184	11	116648917	C	G	Total_bilirubin	-0.13051	0.015289	1.39e-17	Hip or knee OA (Zengini 2018)	-0.0130643	0.0286506	0.648709
rs964653	7	28194261	A	T	Total_bilirubin	-0.10735	0.019148	2.07e-08	Hip or knee OA (Zengini 2018)	-0.0126038	0.0363211	0.728305
rs9824956	3	35630423	T	C	Total_bilirubin	-0.051551	0.011408	6.22e-06	Hip or knee OA (Zengini 2018)	-0.00111561	0.0216599	0.958867
rs9826148	3	114464858	T	C	Total_bilirubin	-0.086051	0.016713	2.62e-07	Hip or knee OA (Zengini 2018)	0.0488712	0.0311201	0.117688
rs987469	4	89706643	G	C	Total_bilirubin	0.052949	0.010422	3.77e-07	Hip or knee OA (Zengini 2018)	-0.0520818	0.0198084	0.0085202
rs9923299	16	74263019	T	C	Total_bilirubin	0.048141	0.010406	3.72e-06	Hip or knee OA (Zengini 2018)	-0.00844449	0.0195543	0.665831
rs9971862	12	21740657	G	T	Total_bilirubin	-0.061931	0.0125	7.25e-07	Hip or knee OA (Zengini 2018)	0.0130557	0.0235969	0.580339
rs10003923	4	175086079	C	T	Total_bilirubin	0.014443	0.0023415	6.91e-10	Hip or knee OA (Zengini 2018)	-0.0205941	0.0199536	0.301835
rs10459917	17	2009752	C	A	Total_bilirubin	0.015367	0.0028644	8.11e-08	Hip or knee OA (Zengini 2018)	0.0202565	0.0242602	0.404296
rs10478063	5	111013695	T	G	Total_bilirubin	-0.013596	0.0024694	3.68e-08	Hip or knee OA (Zengini 2018)	-0.0077282	0.0211424	0.714639
rs1047891	2	211540507	A	C	Total_bilirubin	0.022955	0.0024728	1.65e-20	Hip or knee OA (Zengini 2018)	0.0253794	0.020912	0.225304
rs10495928	2	46353166	G	A	Total_bilirubin	-0.013791	0.0024345	1.47e-08	Hip or knee OA (Zengini 2018)	0.0238565	0.0205451	0.24593
rs10750766	11	65473798	A	C	Total_bilirubin	-0.011698	0.0025379	4.04e-06	Hip or knee OA (Zengini 2018)	0.025059	0.0215484	0.244356
rs10793128	11	75459841	A	G	Total_bilirubin	0.035004	0.0039888	1.71e-18	Hip or knee OA (Zengini 2018)	0.0442733	0.0333977	0.18651
rs10817283	9	114961406	C	A	Total_bilirubin	-0.010313	0.0023096	8e-06	Hip or knee OA (Zengini 2018)	0.0317252	0.0195637	0.104908
rs10841579	12	20786107	G	A	Total_bilirubin	0.023233	0.0024292	1.14e-21	Hip or knee OA (Zengini 2018)	-0.00726084	0.0207152	0.725902
rs10876376	12	53261822	A	G	Total_bilirubin	0.014429	0.0023213	5.11e-10	Hip or knee OA (Zengini 2018)	0.000529552	0.0197734	0.978674
rs10955277	8	102945526	T	C	Total_bilirubin	0.010919	0.0023241	2.63e-06	Hip or knee OA (Zengini 2018)	-0.0141146	0.0195976	0.471317
rs11051970	12	32537488	T	G	Total_bilirubin	0.011504	0.0024931	3.94e-06	Hip or knee OA (Zengini 2018)	0.00582595	0.0211305	0.782817
rs11057278	12	123821609	C	A	Total_bilirubin	0.031926	0.0065599	1.13e-06	Hip or knee OA (Zengini 2018)	0.0322613	0.0556487	0.563216
rs11129096	3	2355167	G	A	Total_bilirubin	0.011553	0.0024431	2.26e-06	Hip or knee OA (Zengini 2018)	0.00673742	0.0207627	0.745507
rs111459971	19	4030116	C	G	Total_bilirubin	0.016743	0.0031346	9.23e-08	Hip or knee OA (Zengini 2018)	-0.0451488	0.0271166	0.0948397
rs11185654	9	137235730	G	C	Total_bilirubin	-0.016839	0.0025063	1.84e-11	Hip or knee OA (Zengini 2018)	0.00517293	0.021287	0.808037
rs11224309	11	100463238	G	C	Total_bilirubin	0.022817	0.00388	4.09e-09	Hip or knee OA (Zengini 2018)	0.0123866	0.0325841	0.704116
rs11260930	1	16514343	G	A	Total_bilirubin	0.011362	0.002316	9.31e-07	Hip or knee OA (Zengini 2018)	0.0347651	0.0195386	0.0752177
rs1131114	6	31239100	C	T	Total_bilirubin	-0.019085	0.0026086	2.56e-13	Hip or knee OA (Zengini 2018)	-0.0036815	0.0433759	0.932176
rs113117433	2	235225025	T	C	Total_bilirubin	-0.051177	0.0085199	1.89e-09	Hip or knee OA (Zengini 2018)	-0.015406	0.0725739	0.831616
rs113356268	7	148764754	T	C	Total_bilirubin	0.015642	0.0034295	5.09e-06	Hip or knee OA (Zengini 2018)	0.0073205	0.0288783	0.799993
rs113558941	6	170581220	C	T	Total_bilirubin	0.040747	0.0088286	3.93e-06	Hip or knee OA (Zengini 2018)	-0.0188748	0.0754664	0.802144
rs114165349	1	27021913	C	G	Total_bilirubin	0.074856	0.0076336	1.07e-22	Hip or knee OA (Zengini 2018)	-0.0951391	0.0727475	0.18609
rs114868328	4	59340386	A	G	Total_bilirubin	0.028194	0.0062183	5.79e-06	Hip or knee OA (Zengini 2018)	0.0232028	0.0517537	0.654602
rs11495610	12	66379926	T	C	Total_bilirubin	-0.015498	0.0028388	4.78e-08	Hip or knee OA (Zengini 2018)	-0.000346157	0.0244059	0.988707
rs115550286	19	41444406	G	A	Total_bilirubin	-0.02907	0.0057792	4.9e-07	Hip or knee OA (Zengini 2018)	0.0012988	0.0477071	0.978186
rs11611012	12	109945203	A	G	Total_bilirubin	-0.014797	0.0030874	1.65e-06	Hip or knee OA (Zengini 2018)	0.00134345	0.0264434	0.959515
rs11671971	19	41133888	C	G	Total_bilirubin	0.011271	0.0023769	2.12e-06	Hip or knee OA (Zengini 2018)	0.0205427	0.0201352	0.307862
rs117068593	14	93118229	T	C	Total_bilirubin	0.01513	0.0029399	2.66e-07	Hip or knee OA (Zengini 2018)	-0.0466319	0.0253336	0.0648261
rs117093892	18	44966347	A	C	Total_bilirubin	-0.028741	0.0061242	2.69e-06	Hip or knee OA (Zengini 2018)	-0.0207655	0.0525833	0.692355
rs11740038	5	75692003	C	A	Total_bilirubin	0.011162	0.0023137	1.41e-06	Hip or knee OA (Zengini 2018)	-0.0168793	0.0197387	0.392459
rs118190897	18	41867647	A	G	Total_bilirubin	-0.028884	0.0064382	7.25e-06	Hip or knee OA (Zengini 2018)	0.00490407	0.0545183	0.928424
rs11917973	3	195838613	T	C	Total_bilirubin	0.013364	0.0023178	8.14e-09	Hip or knee OA (Zengini 2018)	0.00522392	0.0197465	0.791363
rs11920090	3	170717521	A	T	Total_bilirubin	0.02812	0.0034862	7.28e-16	Hip or knee OA (Zengini 2018)	0.0453746	0.0291968	0.121368
rs12194000	6	110776012	G	A	Total_bilirubin	0.015441	0.0027188	1.36e-08	Hip or knee OA (Zengini 2018)	-0.0186148	0.0231404	0.420681
rs12316306	12	21552941	G	A	Total_bilirubin	-0.051094	0.0053691	1.81e-21	Hip or knee OA (Zengini 2018)	-0.0886543	0.0467436	0.0557686
rs12550338	8	109023376	G	A	Total_bilirubin	-0.014962	0.0030521	9.48e-07	Hip or knee OA (Zengini 2018)	0.0584338	0.0256966	0.023498
rs12651414	4	175126378	A	C	Total_bilirubin	0.014868	0.0027023	3.76e-08	Hip or knee OA (Zengini 2018)	-0.00814136	0.0229201	0.722321
rs1292042	17	57934995	G	A	Total_bilirubin	-0.024714	0.0028816	9.82e-18	Hip or knee OA (Zengini 2018)	0.0355648	0.0242263	0.142928
rs12938360	17	27149900	C	T	Total_bilirubin	0.017978	0.0029528	1.14e-09	Hip or knee OA (Zengini 2018)	0.00159291	0.0251257	0.949539
rs12945601	17	17653411	C	T	Total_bilirubin	0.010736	0.0023765	6.26e-06	Hip or knee OA (Zengini 2018)	-0.00340176	0.0203008	0.866934
rs13092376	3	196516288	C	A	Total_bilirubin	0.013718	0.002338	4.43e-09	Hip or knee OA (Zengini 2018)	0.00205535	0.0199623	0.917943
rs13171367	5	122814733	G	A	Total_bilirubin	-0.019283	0.0029279	4.53e-11	Hip or knee OA (Zengini 2018)	-0.00741226	0.024935	0.766159
rs13178134	5	154063032	A	T	Total_bilirubin	0.0158	0.0035625	9.2e-06	Hip or knee OA (Zengini 2018)	-0.0622554	0.0312082	0.0449852
rs13234899	7	56162326	C	T	Total_bilirubin	0.01172	0.0022996	3.46e-07	Hip or knee OA (Zengini 2018)	-0.0191122	0.0195971	0.329375
rs13258520	8	120141458	T	G	Total_bilirubin	0.016865	0.0037607	7.31e-06	Hip or knee OA (Zengini 2018)	-0.0499425	0.0321776	0.119086
rs13277751	8	59415337	G	T	Total_bilirubin	-0.01389	0.0024077	7.97e-09	Hip or knee OA (Zengini 2018)	0.024868	0.0205374	0.2256
rs143663553	2	234475234	G	C	Total_bilirubin	0.50738	0.010168	1e-200	Hip or knee OA (Zengini 2018)	-0.120412	0.094421	0.19558
rs144023540	7	92408455	T	G	Total_bilirubin	0.037398	0.0082254	5.45e-06	Hip or knee OA (Zengini 2018)	0.0159051	0.0679147	0.815122
rs145903505	6	57219862	A	G	Total_bilirubin	0.033263	0.0071217	3e-06	Hip or knee OA (Zengini 2018)	0.0873488	0.0650939	0.183981
rs146900547	2	234697510	A	G	Total_bilirubin	-0.28899	0.010262	2.89e-174	Hip or knee OA (Zengini 2018)	-0.0561771	0.0877862	0.519326
rs1474865	17	76118887	C	G	Total_bilirubin	-0.0248	0.0036035	5.9e-12	Hip or knee OA (Zengini 2018)	0.028266	0.0304051	0.353589
rs1475398	1	65983257	G	C	Total_bilirubin	-0.012421	0.0025806	1.49e-06	Hip or knee OA (Zengini 2018)	0.0444763	0.0220584	0.0433261
rs148678716	6	160300221	A	G	Total_bilirubin	0.01299	0.0027782	2.93e-06	Hip or knee OA (Zengini 2018)	0.00289595	0.0234983	0.901991
rs1490384	6	126851160	T	C	Total_bilirubin	-0.016416	0.0023005	9.63e-13	Hip or knee OA (Zengini 2018)	-0.00741685	0.0194546	0.703025
rs149731401	7	141767	C	T	Total_bilirubin	0.026482	0.0055444	1.79e-06	Hip or knee OA (Zengini 2018)	0.0219103	0.0460308	0.634864
rs149753	3	38338219	G	T	Total_bilirubin	0.01296	0.0028242	4.46e-06	Hip or knee OA (Zengini 2018)	-0.015671	0.024183	0.516578
rs149767042	2	234520774	A	G	Total_bilirubin	0.49266	0.006955	1e-200	Hip or knee OA (Zengini 2018)	-0.110209	0.061913	0.071839
rs150754448	10	5266874	A	G	Total_bilirubin	0.017943	0.003177	1.63e-08	Hip or knee OA (Zengini 2018)	0.0465736	0.0266807	0.0818013
rs1538923	13	29135662	T	G	Total_bilirubin	-0.050214	0.011292	8.72e-06	Hip or knee OA (Zengini 2018)	0.0484142	0.102461	0.634917
rs1549619	5	151306890	T	G	Total_bilirubin	-0.010978	0.0023379	2.66e-06	Hip or knee OA (Zengini 2018)	-0.0062661	0.019928	0.753219
rs1549883	5	158226654	C	A	Total_bilirubin	-0.015373	0.0028846	9.86e-08	Hip or knee OA (Zengini 2018)	0.0443605	0.0247051	0.0717728
rs1623000	7	66134297	T	C	Total_bilirubin	-0.011674	0.0024959	2.91e-06	Hip or knee OA (Zengini 2018)	-0.0232109	0.0213841	0.277282
rs1661052	11	2942593	A	G	Total_bilirubin	-0.051709	0.0039988	3.07e-38	Hip or knee OA (Zengini 2018)	0.0308499	0.0343157	0.367439
rs17316633	4	110825634	A	G	Total_bilirubin	0.016561	0.0026065	2.1e-10	Hip or knee OA (Zengini 2018)	-0.00272013	0.0222126	0.902486
rs174574	11	61600342	C	A	Total_bilirubin	0.021419	0.0024093	6.15e-19	Hip or knee OA (Zengini 2018)	-0.0049174	0.0204137	0.809669
rs17476364	10	71094504	C	T	Total_bilirubin	0.08285	0.0036765	2.27e-112	Hip or knee OA (Zengini 2018)	0.0249659	0.0312963	0.425908
rs17567190	9	137106964	T	C	Total_bilirubin	-0.019101	0.0031181	9.02e-10	Hip or knee OA (Zengini 2018)	0.030089	0.0265376	0.25783
rs1762486	1	107627697	A	G	Total_bilirubin	0.017215	0.0024527	2.24e-12	Hip or knee OA (Zengini 2018)	-0.0575481	0.0208488	0.00585679
rs17862876	2	234657512	T	G	Total_bilirubin	0.5116	0.0087387	1e-200	Hip or knee OA (Zengini 2018)	-0.0561376	0.0759832	0.457497
rs17869072	2	234918905	C	T	Total_bilirubin	0.060156	0.0032401	6.58e-77	Hip or knee OA (Zengini 2018)	0.0272226	0.0274621	0.322454
rs1800562	6	26093141	A	G	Total_bilirubin	0.062845	0.0042714	5.5e-49	Hip or knee OA (Zengini 2018)	0.0452344	0.0341735	0.187272
rs1800600	1	156785779	A	G	Total_bilirubin	-0.012924	0.0024927	2.17e-07	Hip or knee OA (Zengini 2018)	-0.0493755	0.0211702	0.0198907
rs1800759	4	100065509	G	T	Total_bilirubin	-0.01631	0.0023692	5.83e-12	Hip or knee OA (Zengini 2018)	-0.0170339	0.0200569	0.395897
rs1800961	20	43042364	T	C	Total_bilirubin	0.062367	0.0065873	2.88e-21	Hip or knee OA (Zengini 2018)	0.00601229	0.0555381	0.913984
rs1810504	20	17845072	C	G	Total_bilirubin	0.018062	0.0031864	1.44e-08	Hip or knee OA (Zengini 2018)	-0.0758174	0.0269709	0.00515217
rs181207	16	28513530	T	C	Total_bilirubin	-0.019901	0.0024424	3.72e-16	Hip or knee OA (Zengini 2018)	0.000144929	0.0207789	0.994337
rs184488250	7	100203546	G	C	Total_bilirubin	-0.058987	0.012435	2.1e-06	Hip or knee OA (Zengini 2018)	-0.0593504	0.104028	0.565258
rs1874121	1	220969049	T	C	Total_bilirubin	0.020992	0.0024332	6.31e-18	Hip or knee OA (Zengini 2018)	0.00949367	0.0208195	0.64849
rs187429064	19	19380513	G	A	Total_bilirubin	0.048943	0.010491	3.08e-06	Hip or knee OA (Zengini 2018)	-0.071886	0.0903046	0.422466
rs1891058	1	213937382	A	G	Total_bilirubin	-0.012545	0.0023629	1.1e-07	Hip or knee OA (Zengini 2018)	0.0213479	0.0203139	0.293069
rs1896995	10	65365385	T	C	Total_bilirubin	-0.030001	0.0023131	1.85e-38	Hip or knee OA (Zengini 2018)	-0.00221384	0.0196514	0.910292
rs190591485	2	234490058	C	T	Total_bilirubin	0.49328	0.0066891	1e-200	Hip or knee OA (Zengini 2018)	0.00178092	0.057319	0.975236
rs1932225	6	86438764	A	T	Total_bilirubin	0.0115	0.0024731	3.32e-06	Hip or knee OA (Zengini 2018)	0.0167244	0.0210716	0.42709
rs1992769	2	101575474	A	C	Total_bilirubin	-0.012968	0.0023086	1.94e-08	Hip or knee OA (Zengini 2018)	-0.0296159	0.019658	0.131925
rs2035403	4	88018991	G	A	Total_bilirubin	-0.017384	0.0023454	1.25e-13	Hip or knee OA (Zengini 2018)	-0.0202262	0.0198925	0.309058
rs2068888	10	94839642	A	G	Total_bilirubin	0.030821	0.0023091	1.25e-40	Hip or knee OA (Zengini 2018)	0.00819588	0.0195908	0.675713
rs2074466	6	29408313	A	C	Total_bilirubin	-0.015957	0.0032304	7.83e-07	Hip or knee OA (Zengini 2018)	0.0260027	0.0272063	0.340061
rs2131354	4	145599908	A	G	Total_bilirubin	0.011193	0.0023063	1.22e-06	Hip or knee OA (Zengini 2018)	-0.0102247	0.0196493	0.602832
rs213859	6	97232855	A	G	Total_bilirubin	-0.015549	0.0034903	8.4e-06	Hip or knee OA (Zengini 2018)	-0.0368536	0.0299289	0.216872
rs2229419	9	131857630	T	C	Total_bilirubin	0.011557	0.0025437	5.54e-06	Hip or knee OA (Zengini 2018)	0.0380821	0.021443	0.0761886
rs2230657	1	46073489	A	G	Total_bilirubin	-0.010662	0.0023067	3.8e-06	Hip or knee OA (Zengini 2018)	0.0487968	0.0195638	0.0126378
rs2245095	10	122857596	T	C	Total_bilirubin	-0.042957	0.0040543	3.16e-26	Hip or knee OA (Zengini 2018)	-0.0116061	0.0346537	0.737444
rs2255319	21	30539782	T	A	Total_bilirubin	-0.010932	0.0023047	2.1e-06	Hip or knee OA (Zengini 2018)	0.00874673	0.0195731	0.654957
rs2267846	3	48556339	A	G	Total_bilirubin	0.016361	0.0026054	3.4e-10	Hip or knee OA (Zengini 2018)	-0.0239531	0.0223878	0.28409
rs2294915	22	44340904	T	C	Total_bilirubin	0.014959	0.0027269	4.12e-08	Hip or knee OA (Zengini 2018)	0.00532553	0.0231953	0.818457
rs2295205	6	170592293	G	C	Total_bilirubin	-0.012235	0.002692	5.5e-06	Hip or knee OA (Zengini 2018)	-0.028073	0.0230607	0.222823
rs2296804	6	42931261	G	C	Total_bilirubin	-0.017521	0.0023352	6.24e-14	Hip or knee OA (Zengini 2018)	0.0228534	0.0198591	0.249617
rs247831	16	84581893	G	C	Total_bilirubin	-0.015026	0.0026434	1.32e-08	Hip or knee OA (Zengini 2018)	0.0129552	0.0226717	0.567958
rs2519093	9	136149711	T	C	Total_bilirubin	-0.021101	0.0029735	1.28e-12	Hip or knee OA (Zengini 2018)	0.0635907	0.0249198	0.0110202
rs2535613	17	15868225	G	A	Total_bilirubin	-0.015543	0.0024877	4.17e-10	Hip or knee OA (Zengini 2018)	0.00629692	0.0215871	0.770472
rs255141	7	30754652	T	A	Total_bilirubin	-0.011282	0.0023479	1.55e-06	Hip or knee OA (Zengini 2018)	0.00373819	0.0200048	0.851757
rs2657878	12	56866962	T	C	Total_bilirubin	0.017541	0.0030115	5.73e-09	Hip or knee OA (Zengini 2018)	-0.00263	0.0256884	0.918323
rs2670430	4	69689122	G	C	Total_bilirubin	0.026775	0.0035131	2.52e-14	Hip or knee OA (Zengini 2018)	-0.0167915	0.0297749	0.573263
rs2738783	20	62308612	G	T	Total_bilirubin	-0.014287	0.0028235	4.2e-07	Hip or knee OA (Zengini 2018)	0.00920645	0.024161	0.703012
rs2792759	10	113936855	T	C	Total_bilirubin	-0.019301	0.0025782	7.11e-14	Hip or knee OA (Zengini 2018)	-0.00766799	0.0219031	0.726363
rs2850247	11	111637202	A	C	Total_bilirubin	0.011784	0.0025519	3.88e-06	Hip or knee OA (Zengini 2018)	-0.0173663	0.021735	0.423927
rs28505677	10	50259007	G	C	Total_bilirubin	0.012869	0.002721	2.25e-06	Hip or knee OA (Zengini 2018)	0.0236408	0.0230453	0.305548
rs28554139	15	41531084	T	C	Total_bilirubin	-0.012147	0.0026245	3.69e-06	Hip or knee OA (Zengini 2018)	0.0142919	0.0223211	0.522269
rs28712821	4	39413780	A	G	Total_bilirubin	0.010843	0.0023752	4.99e-06	Hip or knee OA (Zengini 2018)	0.0154937	0.0202249	0.443484
rs2978457	8	42324760	C	T	Total_bilirubin	-0.013338	0.0023029	6.98e-09	Hip or knee OA (Zengini 2018)	-0.00105849	0.0195154	0.956748
rs2992005	10	27755806	C	T	Total_bilirubin	0.016492	0.0036281	5.48e-06	Hip or knee OA (Zengini 2018)	0.000169604	0.0303946	0.99553
rs3024740	13	113820136	T	C	Total_bilirubin	-0.01131	0.0024758	4.92e-06	Hip or knee OA (Zengini 2018)	-0.002358	0.0211578	0.911221
rs304	8	19817361	G	T	Total_bilirubin	-0.012192	0.0027157	7.14e-06	Hip or knee OA (Zengini 2018)	-0.0301773	0.023163	0.191896
rs304584	5	15445025	C	T	Total_bilirubin	0.012451	0.0026843	3.51e-06	Hip or knee OA (Zengini 2018)	-0.00407357	0.0226941	0.857575
rs3106819	3	168934639	A	C	Total_bilirubin	0.01255	0.0023082	5.42e-08	Hip or knee OA (Zengini 2018)	-0.0174083	0.0197196	0.377278
rs33963055	8	23407178	T	C	Total_bilirubin	0.018481	0.0030572	1.5e-09	Hip or knee OA (Zengini 2018)	-0.00783315	0.0259942	0.763034
rs339969	15	60883281	A	C	Total_bilirubin	-0.024403	0.0023599	4.66e-25	Hip or knee OA (Zengini 2018)	-0.00351062	0.0200124	0.860759
rs34979631	9	119255297	T	C	Total_bilirubin	0.01548	0.0027584	2e-08	Hip or knee OA (Zengini 2018)	0.012922	0.0235227	0.583042
rs35115456	13	104386842	T	G	Total_bilirubin	-0.02345	0.0052672	8.51e-06	Hip or knee OA (Zengini 2018)	0.0617756	0.0444544	0.167023
rs35925598	19	46410216	A	G	Total_bilirubin	0.015241	0.0034303	8.87e-06	Hip or knee OA (Zengini 2018)	0.0302124	0.0287795	0.294866
rs36126389	7	126972232	T	C	Total_bilirubin	-0.013216	0.0029812	9.3e-06	Hip or knee OA (Zengini 2018)	-0.0321884	0.0254833	0.205593
rs3768321	1	40035928	T	G	Total_bilirubin	-0.019732	0.0028972	9.72e-12	Hip or knee OA (Zengini 2018)	0.0281234	0.0247083	0.255841
rs3782123	11	205198	A	C	Total_bilirubin	0.012196	0.0026092	2.95e-06	Hip or knee OA (Zengini 2018)	-0.0168526	0.0220639	0.445325
rs3789129	2	111698040	C	A	Total_bilirubin	-0.014489	0.0030287	1.72e-06	Hip or knee OA (Zengini 2018)	0.00327323	0.0254986	0.897966
rs3789504	1	6345134	T	C	Total_bilirubin	-0.015584	0.0032304	1.41e-06	Hip or knee OA (Zengini 2018)	0.0557039	0.0271204	0.040739
rs3795503	1	180905694	T	C	Total_bilirubin	0.011575	0.002475	2.91e-06	Hip or knee OA (Zengini 2018)	-0.0118375	0.0210739	0.574139
rs3851298	1	203665047	C	T	Total_bilirubin	-0.020961	0.0038723	6.2e-08	Hip or knee OA (Zengini 2018)	-0.00374583	0.0330102	0.909828
rs3866805	1	6657424	A	C	Total_bilirubin	-0.011163	0.0024061	3.49e-06	Hip or knee OA (Zengini 2018)	0.00688534	0.0203911	0.735667
rs3909679	12	115534005	G	A	Total_bilirubin	-0.011697	0.0024801	2.4e-06	Hip or knee OA (Zengini 2018)	-0.0211042	0.0211155	0.317159
rs4129887	16	79432671	C	T	Total_bilirubin	-0.012777	0.0023142	3.37e-08	Hip or knee OA (Zengini 2018)	0.0346622	0.0196839	0.0780908
rs41318029	10	101590486	A	G	Total_bilirubin	0.046611	0.0087422	9.73e-08	Hip or knee OA (Zengini 2018)	0.00563498	0.0763518	0.941293
rs4243177	16	79703829	G	A	Total_bilirubin	0.014842	0.0023673	3.63e-10	Hip or knee OA (Zengini 2018)	-0.0307568	0.0200579	0.125449
rs4410790	7	17284577	C	T	Total_bilirubin	-0.030102	0.0023888	2.12e-36	Hip or knee OA (Zengini 2018)	0.0203721	0.0203084	0.31552
rs4671605	2	64887382	T	C	Total_bilirubin	0.020434	0.0026198	6.23e-15	Hip or knee OA (Zengini 2018)	0.00723425	0.0223969	0.746609
rs4680338	3	156794425	G	C	Total_bilirubin	-0.015582	0.0023615	4.17e-11	Hip or knee OA (Zengini 2018)	-0.00732521	0.0208233	0.724963
rs4722564	7	26047463	T	G	Total_bilirubin	-0.018681	0.003835	1.11e-06	Hip or knee OA (Zengini 2018)	0.0103229	0.0316232	0.744298
rs4737010	8	41630447	A	G	Total_bilirubin	-0.030016	0.0027448	7.87e-28	Hip or knee OA (Zengini 2018)	0.0535827	0.023174	0.0211276
rs4741747	9	2626654	G	A	Total_bilirubin	0.010414	0.0023237	7.41e-06	Hip or knee OA (Zengini 2018)	0.046577	0.0196806	0.0178525
rs4741883	9	4056008	T	C	Total_bilirubin	0.014065	0.0030379	3.66e-06	Hip or knee OA (Zengini 2018)	-0.0382778	0.0254169	0.133008
rs4752900	11	48142046	C	T	Total_bilirubin	0.012747	0.0028194	6.15e-06	Hip or knee OA (Zengini 2018)	0.0116257	0.0240137	0.628058
rs4790908	17	65852907	G	T	Total_bilirubin	-0.01836	0.0029084	2.75e-10	Hip or knee OA (Zengini 2018)	0.00354216	0.0246058	0.885559
rs4793943	17	46666937	G	C	Total_bilirubin	-0.016697	0.0030433	4.11e-08	Hip or knee OA (Zengini 2018)	0.0209553	0.0258669	0.418484
rs4808579	19	17255734	C	T	Total_bilirubin	-0.01835	0.0023574	7.06e-15	Hip or knee OA (Zengini 2018)	0.0096663	0.0201698	0.631833
rs4820091	22	21940189	G	T	Total_bilirubin	-0.015218	0.0030002	3.93e-07	Hip or knee OA (Zengini 2018)	-0.0119741	0.0258271	0.642649
rs4874171	8	144692900	T	C	Total_bilirubin	-0.011581	0.0023933	1.31e-06	Hip or knee OA (Zengini 2018)	0.0121464	0.0204507	0.552426
rs4916484	3	196052521	A	G	Total_bilirubin	-0.011654	0.0025856	6.56e-06	Hip or knee OA (Zengini 2018)	-0.01013	0.0220714	0.646111
rs4925546	1	247602968	G	A	Total_bilirubin	-0.015625	0.0023838	5.58e-11	Hip or knee OA (Zengini 2018)	-0.00599173	0.0202783	0.767665
rs4925753	1	248040104	T	C	Total_bilirubin	0.017196	0.003676	2.9e-06	Hip or knee OA (Zengini 2018)	-0.030213	0.0317138	0.339574
rs4979863	10	81144697	T	C	Total_bilirubin	-0.014062	0.0029031	1.27e-06	Hip or knee OA (Zengini 2018)	-0.0217311	0.0253708	0.391051
rs499166	6	143080385	T	A	Total_bilirubin	-0.011964	0.002484	1.46e-06	Hip or knee OA (Zengini 2018)	0.0138935	0.0210533	0.509528
rs5023357	4	124770793	G	T	Total_bilirubin	-0.02414	0.0036977	6.66e-11	Hip or knee OA (Zengini 2018)	0.00506303	0.0310353	0.870462
rs502884	7	17498201	G	C	Total_bilirubin	0.010176	0.0023038	1e-05	Hip or knee OA (Zengini 2018)	0.0135712	0.0196081	0.488879
rs508293	1	234848712	A	G	Total_bilirubin	0.019622	0.0023113	2.08e-17	Hip or knee OA (Zengini 2018)	-0.00817728	0.0196305	0.677008
rs536899661	2	158354839	A	C	Total_bilirubin	0.033301	0.0056556	3.91e-09	Hip or knee OA (Zengini 2018)	-0.0785595	0.0492598	0.107909
rs547015236	9	21662706	A	G	Total_bilirubin	-0.044263	0.0092087	1.54e-06	Hip or knee OA (Zengini 2018)	0.113926	0.079822	0.158191
rs551118	16	88856084	G	C	Total_bilirubin	-0.019546	0.0023666	1.48e-16	Hip or knee OA (Zengini 2018)	0.0140617	0.020075	0.483538
rs55696093	7	21605973	G	A	Total_bilirubin	0.023521	0.0027796	2.64e-17	Hip or knee OA (Zengini 2018)	-0.0290439	0.0238837	0.223177
rs55735989	10	52323498	T	G	Total_bilirubin	0.012449	0.0027232	4.85e-06	Hip or knee OA (Zengini 2018)	-0.0222228	0.0232193	0.337927
rs55781538	2	234640176	C	T	Total_bilirubin	0.52727	0.0078967	1e-200	Hip or knee OA (Zengini 2018)	0.122907	0.0664224	0.0674419
rs56094562	15	63789186	C	A	Total_bilirubin	0.02555	0.0024229	5.39e-26	Hip or knee OA (Zengini 2018)	-0.0390926	0.0206353	0.0578282
rs57772091	18	20719585	C	T	Total_bilirubin	-0.014118	0.0029941	2.42e-06	Hip or knee OA (Zengini 2018)	-0.0173504	0.0249444	0.486231
rs58542926	19	19379549	T	C	Total_bilirubin	0.039609	0.0043551	9.52e-20	Hip or knee OA (Zengini 2018)	0.0101366	0.0370135	0.784368
rs59317050	19	7904211	T	C	Total_bilirubin	0.020221	0.0045494	8.8e-06	Hip or knee OA (Zengini 2018)	-0.0195786	0.0397053	0.621334
rs60140950	12	21028208	C	G	Total_bilirubin	0.078777	0.003246	5.35e-130	Hip or knee OA (Zengini 2018)	0.0444957	0.0272789	0.103914
rs60318946	12	21326728	G	A	Total_bilirubin	0.1615	0.0035319	1e-200	Hip or knee OA (Zengini 2018)	-0.0126543	0.0298801	0.671627
rs6073504	20	43302252	G	A	Total_bilirubin	-0.010718	0.0023913	7.39e-06	Hip or knee OA (Zengini 2018)	0.00375871	0.0202635	0.852836
rs6119946	20	31340997	A	G	Total_bilirubin	-0.011572	0.0023369	7.35e-07	Hip or knee OA (Zengini 2018)	-0.0140462	0.0197257	0.476338
rs6129760	20	39746403	G	A	Total_bilirubin	0.017471	0.0024611	1.26e-12	Hip or knee OA (Zengini 2018)	-0.0342048	0.0207939	0.099536
rs61750929	9	91495135	T	C	Total_bilirubin	0.048545	0.0050544	7.71e-22	Hip or knee OA (Zengini 2018)	-0.0516397	0.0429409	0.226931
rs61984409	14	64730021	C	A	Total_bilirubin	-0.01291	0.0023918	6.75e-08	Hip or knee OA (Zengini 2018)	-0.0237309	0.020396	0.244306
rs62020698	15	43237414	T	C	Total_bilirubin	-0.022923	0.0039805	8.48e-09	Hip or knee OA (Zengini 2018)	-0.0183738	0.0337233	0.585293
rs62088207	17	73717235	T	C	Total_bilirubin	0.016695	0.003165	1.33e-07	Hip or knee OA (Zengini 2018)	-0.0126744	0.0269337	0.637641
rs62184373	2	235307337	A	T	Total_bilirubin	-0.024635	0.0054908	7.24e-06	Hip or knee OA (Zengini 2018)	0.102198	0.0452971	0.0253151
rs62192912	2	234144942	T	C	Total_bilirubin	-0.15577	0.0025311	1e-200	Hip or knee OA (Zengini 2018)	-0.0334609	0.0218056	0.124363
rs62396718	6	41633203	C	T	Total_bilirubin	-0.019282	0.0037899	3.62e-07	Hip or knee OA (Zengini 2018)	-0.00833882	0.0322795	0.796016
rs62410221	4	18135785	T	C	Total_bilirubin	0.010953	0.0023635	3.58e-06	Hip or knee OA (Zengini 2018)	0.0123989	0.0201542	0.538303
rs627542	8	60872828	A	C	Total_bilirubin	0.010995	0.0024029	4.74e-06	Hip or knee OA (Zengini 2018)	0.0208953	0.0203595	0.305022
rs6504958	17	53371843	G	T	Total_bilirubin	-0.01094	0.0024265	6.53e-06	Hip or knee OA (Zengini 2018)	-0.000791306	0.0206064	0.969291
rs6582574	12	46206093	A	G	Total_bilirubin	0.01148	0.0023004	6.02e-07	Hip or knee OA (Zengini 2018)	-0.0190011	0.0195568	0.33125
rs6592965	7	50427982	A	G	Total_bilirubin	-0.010849	0.002315	2.78e-06	Hip or knee OA (Zengini 2018)	-0.00935593	0.0196701	0.634298
rs662138	6	160564476	G	C	Total_bilirubin	-0.0234	0.0029422	1.82e-15	Hip or knee OA (Zengini 2018)	-0.011543	0.0252614	0.647476
rs66593272	8	41548911	T	A	Total_bilirubin	0.062429	0.0060444	5.29e-25	Hip or knee OA (Zengini 2018)	-0.0383809	0.0518187	0.457235
rs6710307	2	8723150	A	G	Total_bilirubin	-0.01089	0.0023135	2.52e-06	Hip or knee OA (Zengini 2018)	-0.0349426	0.0197097	0.0762518
rs6734238	2	113841030	G	A	Total_bilirubin	-0.021759	0.0023418	1.53e-20	Hip or knee OA (Zengini 2018)	-0.0233998	0.0199016	0.239454
rs676388	19	49211969	C	T	Total_bilirubin	0.019056	0.0023135	1.77e-16	Hip or knee OA (Zengini 2018)	-0.0087249	0.019665	0.657295
rs6802898	3	12391207	T	C	Total_bilirubin	-0.020301	0.0035028	6.81e-09	Hip or knee OA (Zengini 2018)	0.0265756	0.0293378	0.365959
rs687339	3	135932359	T	C	Total_bilirubin	-0.048774	0.0027422	9.74e-71	Hip or knee OA (Zengini 2018)	0.0606465	0.0234203	0.0093588
rs6875095	5	79641197	A	C	Total_bilirubin	-0.01255	0.0026238	1.73e-06	Hip or knee OA (Zengini 2018)	0.016086	0.0221274	0.467563
rs6943025	7	98037557	A	T	Total_bilirubin	0.021864	0.003336	5.61e-11	Hip or knee OA (Zengini 2018)	-0.0414768	0.028184	0.142295
rs6966140	7	86998842	A	G	Total_bilirubin	0.012374	0.0027455	6.58e-06	Hip or knee OA (Zengini 2018)	0.00860208	0.0234656	0.713802
rs6987080	8	131026459	G	C	Total_bilirubin	0.014181	0.0023242	1.05e-09	Hip or knee OA (Zengini 2018)	0.0245836	0.0197388	0.213086
rs7047279	9	97249230	C	T	Total_bilirubin	0.013886	0.0023318	2.6e-09	Hip or knee OA (Zengini 2018)	-0.00245343	0.0198295	0.901465
rs705753	1	202255929	G	C	Total_bilirubin	0.016885	0.0023049	2.38e-13	Hip or knee OA (Zengini 2018)	-0.00917083	0.0194903	0.637989
rs7125888	11	10510272	C	T	Total_bilirubin	-0.011605	0.0023423	7.26e-07	Hip or knee OA (Zengini 2018)	-0.011374	0.0199973	0.569559
rs7136898	12	24054572	T	G	Total_bilirubin	-0.011062	0.0023131	1.74e-06	Hip or knee OA (Zengini 2018)	0.0631377	0.019841	0.00146686
rs7139079	12	121415293	A	G	Total_bilirubin	0.01424	0.0023474	1.31e-09	Hip or knee OA (Zengini 2018)	-0.00640781	0.0200124	0.748852
rs71446622	13	113365480	A	G	Total_bilirubin	-0.01955	0.004028	1.21e-06	Hip or knee OA (Zengini 2018)	-0.0158917	0.0342712	0.642415
rs7205582	16	4231609	A	G	Total_bilirubin	0.011378	0.0023594	1.42e-06	Hip or knee OA (Zengini 2018)	0.0163028	0.0200601	0.416543
rs7222046	17	7806529	G	A	Total_bilirubin	0.016736	0.0023357	7.78e-13	Hip or knee OA (Zengini 2018)	0.000577229	0.0198164	0.976808
rs7223257	17	61787684	C	T	Total_bilirubin	-0.015654	0.0024321	1.23e-10	Hip or knee OA (Zengini 2018)	0.0149679	0.020625	0.46822
rs7234123	18	71956830	A	T	Total_bilirubin	-0.011031	0.0024634	7.55e-06	Hip or knee OA (Zengini 2018)	-0.0375103	0.0209987	0.0736377
rs7254248	19	38444695	G	A	Total_bilirubin	0.011574	0.0023395	7.54e-07	Hip or knee OA (Zengini 2018)	0.0357382	0.0197257	0.070173
rs72640130	12	22164430	A	G	Total_bilirubin	0.029774	0.005153	7.56e-09	Hip or knee OA (Zengini 2018)	0.0490213	0.0436915	0.26397
rs72679504	14	50960170	A	C	Total_bilirubin	0.042097	0.0058785	8.02e-13	Hip or knee OA (Zengini 2018)	0.00337568	0.050638	0.946925
rs72736715	15	78569126	G	C	Total_bilirubin	-0.013432	0.0027439	9.83e-07	Hip or knee OA (Zengini 2018)	0.051158	0.0230245	0.0266944
rs72835688	6	12811955	T	C	Total_bilirubin	-0.028875	0.0050224	8.97e-09	Hip or knee OA (Zengini 2018)	0.00994752	0.0426359	0.815696
rs73004062	11	113510868	G	T	Total_bilirubin	-0.016043	0.0034568	3.47e-06	Hip or knee OA (Zengini 2018)	-0.00343488	0.0293797	0.906867
rs730551	6	6971753	T	C	Total_bilirubin	0.014236	0.0023116	7.34e-10	Hip or knee OA (Zengini 2018)	0.00151366	0.019636	0.938518
rs7310615	12	111865049	G	C	Total_bilirubin	-0.03667	0.0023156	1.84e-56	Hip or knee OA (Zengini 2018)	-0.0398759	0.019475	0.0406107
rs7312591	12	21663784	C	G	Total_bilirubin	-0.05293	0.0044388	8.95e-33	Hip or knee OA (Zengini 2018)	-0.007379	0.0375733	0.844402
rs73158180	7	151402852	C	A	Total_bilirubin	-0.012607	0.0025406	6.98e-07	Hip or knee OA (Zengini 2018)	0.0226536	0.0213961	0.290145
rs73579370	13	114633330	C	T	Total_bilirubin	0.012785	0.0027443	3.18e-06	Hip or knee OA (Zengini 2018)	-0.0219006	0.023301	0.34666
rs73971708	2	170580483	G	A	Total_bilirubin	0.015547	0.0030578	3.69e-07	Hip or knee OA (Zengini 2018)	-0.0281292	0.0261762	0.281649
rs74796725	12	53581383	T	G	Total_bilirubin	-0.042804	0.0082283	1.97e-07	Hip or knee OA (Zengini 2018)	0.0937538	0.0689958	0.177914
rs75130623	2	234630477	T	C	Total_bilirubin	-0.27303	0.0092382	9.95e-192	Hip or knee OA (Zengini 2018)	0.154517	0.0751457	0.0432136
rs7526446	1	63167984	A	C	Total_bilirubin	0.019909	0.0024179	1.82e-16	Hip or knee OA (Zengini 2018)	-0.0262981	0.0205023	0.199895
rs75292940	22	30656268	T	C	Total_bilirubin	-0.012086	0.0026435	4.83e-06	Hip or knee OA (Zengini 2018)	-0.025013	0.0224546	0.2647
rs7595455	2	26105877	A	T	Total_bilirubin	0.013447	0.0024523	4.18e-08	Hip or knee OA (Zengini 2018)	0.00113424	0.0207657	0.956419
rs76384978	2	234139631	G	A	Total_bilirubin	0.10361	0.0098813	1.02e-25	Hip or knee OA (Zengini 2018)	0.0533762	0.0833013	0.523755
rs7667722	4	145083342	A	G	Total_bilirubin	-0.014574	0.0022997	2.34e-10	Hip or knee OA (Zengini 2018)	-0.00264836	0.0195002	0.891995
rs76719902	5	101391976	C	G	Total_bilirubin	0.03407	0.0074666	5.05e-06	Hip or knee OA (Zengini 2018)	-0.113532	0.0652064	0.0782744
rs76895963	12	4384844	G	T	Total_bilirubin	0.053505	0.0088231	1.33e-09	Hip or knee OA (Zengini 2018)	0.155991	0.0723332	0.0337909
rs77010084	3	126456898	G	C	Total_bilirubin	-0.016906	0.0036068	2.77e-06	Hip or knee OA (Zengini 2018)	0.0364591	0.0303591	0.231034
rs78564272	8	81056660	T	C	Total_bilirubin	0.040673	0.0090374	6.78e-06	Hip or knee OA (Zengini 2018)	0.0419254	0.0747342	0.576301
rs78896696	20	10616382	T	G	Total_bilirubin	0.020569	0.0046008	7.79e-06	Hip or knee OA (Zengini 2018)	-0.0504336	0.0393705	0.198181
rs7894137	10	96418778	T	C	Total_bilirubin	-0.02425	0.0031842	2.63e-14	Hip or knee OA (Zengini 2018)	0.0277242	0.0269066	0.303733
rs79170239	9	94044272	T	C	Total_bilirubin	0.033344	0.002937	7.26e-30	Hip or knee OA (Zengini 2018)	-0.00674802	0.0248363	0.785764
rs79260437	2	235029651	T	C	Total_bilirubin	-0.085317	0.011674	2.71e-13	Hip or knee OA (Zengini 2018)	0.0475839	0.0961487	0.622262
rs7947951	11	13356030	G	A	Total_bilirubin	-0.022265	0.0024863	3.41e-19	Hip or knee OA (Zengini 2018)	0.0449415	0.0211814	0.0335359
rs79485702	3	154679652	G	A	Total_bilirubin	0.014758	0.0026028	1.43e-08	Hip or knee OA (Zengini 2018)	0.0126783	0.0220877	0.566205
rs79721687	11	119006751	G	T	Total_bilirubin	0.020817	0.0042474	9.53e-07	Hip or knee OA (Zengini 2018)	-0.0288925	0.0360643	0.421892
rs8041523	15	73982556	T	C	Total_bilirubin	0.013006	0.0023256	2.24e-08	Hip or knee OA (Zengini 2018)	0.00724854	0.0198079	0.714437
rs8047395	16	53798523	A	G	Total_bilirubin	-0.010368	0.0023058	6.92e-06	Hip or knee OA (Zengini 2018)	0.0484481	0.0197615	0.0142059
rs8139674	22	43109839	A	C	Total_bilirubin	0.012344	0.0023505	1.51e-07	Hip or knee OA (Zengini 2018)	0.00294151	0.0198405	0.882141
rs855791	22	37462936	G	A	Total_bilirubin	0.028692	0.0023248	5.48e-35	Hip or knee OA (Zengini 2018)	0.0111547	0.01962	0.569616
rs857720	1	158611797	C	T	Total_bilirubin	-0.032157	0.0025969	3.29e-35	Hip or knee OA (Zengini 2018)	0.00327064	0.021948	0.881558
rs873642	14	65230059	T	C	Total_bilirubin	-0.019433	0.0035084	3.04e-08	Hip or knee OA (Zengini 2018)	0.0238852	0.0297743	0.423257
rs9396656	6	16244834	C	G	Total_bilirubin	-0.011616	0.0024354	1.85e-06	Hip or knee OA (Zengini 2018)	-0.00538271	0.0207843	0.795616
rs9438901	1	25584976	A	G	Total_bilirubin	0.018061	0.0032906	4.06e-08	Hip or knee OA (Zengini 2018)	0.0297932	0.0280279	0.286739
rs9608828	22	30373427	G	C	Total_bilirubin	-0.028495	0.0049138	6.68e-09	Hip or knee OA (Zengini 2018)	-0.014986	0.0417266	0.719123
rs9616	1	154555733	T	A	Total_bilirubin	0.016049	0.0025222	1.98e-10	Hip or knee OA (Zengini 2018)	0.0203431	0.0213496	0.341047
rs964184	11	116648917	C	G	Total_bilirubin	-0.031864	0.0033917	5.77e-21	Hip or knee OA (Zengini 2018)	-0.0130643	0.0286506	0.648709
rs964653	7	28194261	A	T	Total_bilirubin	-0.023085	0.004248	5.5e-08	Hip or knee OA (Zengini 2018)	-0.0126038	0.0363211	0.728305
rs9731903	10	32245936	A	T	Total_bilirubin	0.012495	0.0026591	2.62e-06	Hip or knee OA (Zengini 2018)	-0.0369928	0.0228461	0.104716
rs9826148	3	114464858	T	C	Total_bilirubin	-0.023983	0.0037076	9.91e-11	Hip or knee OA (Zengini 2018)	0.0488712	0.0311201	0.117688
rs9841632	3	170757334	A	C	Total_bilirubin	-0.014284	0.0030051	2e-06	Hip or knee OA (Zengini 2018)	0.0168716	0.0253601	0.506322
rs9874671	3	25052005	G	A	Total_bilirubin	-0.011322	0.0023677	1.74e-06	Hip or knee OA (Zengini 2018)	0.0219864	0.0201418	0.275231
rs9903205	17	59249497	A	G	Total_bilirubin	0.018852	0.0028691	5.02e-11	Hip or knee OA (Zengini 2018)	-0.01075	0.0242845	0.658212
rs10069690	5	1279790	T	C	Albumin	0.0256734	0.00471521	5.2e-08	Hip or knee OA (Zengini 2018)	-0.00364369	0.0223644	0.870556
rs10419198	19	50038017	T	C	Albumin	-0.0559249	0.0047272	2.7e-32	Hip or knee OA (Zengini 2018)	0.00622083	0.0224372	0.781649
rs10485255	6	152530077	T	A	Albumin	0.0320445	0.00721092	8.8e-06	Hip or knee OA (Zengini 2018)	-0.00689033	0.0342305	0.840379
rs10518679	15	40382441	C	T	Albumin	0.0268431	0.00575268	3.1e-06	Hip or knee OA (Zengini 2018)	-0.000557218	0.0271112	0.9836
rs10761716	10	64882300	G	C	Albumin	-0.0187649	0.0041634	6.6e-06	Hip or knee OA (Zengini 2018)	0.00633779	0.0197432	0.748219
rs10796927	1	154630498	C	T	Albumin	0.0241302	0.00459843	1.5e-07	Hip or knee OA (Zengini 2018)	-0.00623245	0.0215617	0.772483
rs10828249	10	21824727	A	G	Albumin	-0.0216302	0.00434783	6.5e-07	Hip or knee OA (Zengini 2018)	0.0449023	0.0204648	0.0284282
rs10898	18	9536249	T	C	Albumin	0.0219704	0.00475738	3.9e-06	Hip or knee OA (Zengini 2018)	0.00328549	0.0225111	0.883943
rs10925062	1	247658978	C	G	Albumin	0.0244581	0.00543007	6.7e-06	Hip or knee OA (Zengini 2018)	0.0460426	0.0254571	0.0713132
rs10965289	9	22202907	C	G	Albumin	0.0210186	0.00461022	5.1e-06	Hip or knee OA (Zengini 2018)	-0.00338376	0.0218301	0.876799
rs11048591	12	26734991	C	A	Albumin	0.0212942	0.00438373	1.2e-06	Hip or knee OA (Zengini 2018)	-0.0118886	0.0208809	0.56896
rs11121396	1	9450899	C	T	Albumin	0.0201616	0.00422209	1.8e-06	Hip or knee OA (Zengini 2018)	-0.0200926	0.0200587	0.316311
rs11128594	3	12303417	G	A	Albumin	-0.0359885	0.00523496	6.2e-12	Hip or knee OA (Zengini 2018)	0.0372984	0.0244704	0.128275
rs112026770	20	16589003	A	G	Albumin	-0.0312658	0.00583625	8.5e-08	Hip or knee OA (Zengini 2018)	-0.0269776	0.0272651	0.321452
rs114614345	4	117404171	G	C	Albumin	-0.0636238	0.0141733	7.2e-06	Hip or knee OA (Zengini 2018)	-0.0980589	0.0882208	0.260485
rs114949263	7	150498245	C	T	Albumin	0.0499753	0.00658947	3.3e-14	Hip or knee OA (Zengini 2018)	0.0131973	0.0312243	0.672856
rs115744844	3	48632756	C	A	Albumin	0.0917847	0.0175838	1.8e-07	Hip or knee OA (Zengini 2018)	0.0665198	0.0816101	0.418092
rs11589479	1	155033308	A	G	Albumin	0.0349953	0.00554322	2.7e-10	Hip or knee OA (Zengini 2018)	-0.0373127	0.0265553	0.158919
rs116446940	2	103787181	C	T	Albumin	-0.107534	0.0228622	2.6e-06	Hip or knee OA (Zengini 2018)	0.271822	0.111224	0.0175703
rs116907708	15	96657060	A	G	Albumin	0.127496	0.027733	4.3e-06	Hip or knee OA (Zengini 2018)	0.0708388	0.122239	0.56495
rs12433544	14	72754711	A	T	Albumin	0.0209287	0.00428646	1e-06	Hip or knee OA (Zengini 2018)	-0.00954142	0.0204423	0.640755
rs12548816	8	18229188	C	T	Albumin	-0.0290845	0.00657763	9.8e-06	Hip or knee OA (Zengini 2018)	-0.002953	0.0310673	0.924144
rs1260326	2	27730940	C	T	Albumin	-0.0444079	0.00422344	7.4e-26	Hip or knee OA (Zengini 2018)	0.058193	0.0199632	0.00350752
rs12613605	2	43358910	T	G	Albumin	0.0231752	0.00503022	4.1e-06	Hip or knee OA (Zengini 2018)	0.0330045	0.0235515	0.161872
rs13079232	3	59564008	G	C	Albumin	-0.0233995	0.00480045	1.1e-06	Hip or knee OA (Zengini 2018)	-0.00225155	0.0225625	0.920473
rs13108218	4	3443931	G	A	Albumin	-0.0281529	0.00427562	4.6e-11	Hip or knee OA (Zengini 2018)	0.0195092	0.0203623	0.337779
rs13216769	6	55456212	A	G	Albumin	-0.0649541	0.0144796	7.3e-06	Hip or knee OA (Zengini 2018)	0.0344194	0.0688392	0.618213
rs137957801	22	29527758	G	A	Albumin	-0.0366136	0.00750063	1.1e-06	Hip or knee OA (Zengini 2018)	-0.0142636	0.0353372	0.686118
rs139974673	15	44027885	C	T	Albumin	0.120695	0.0130233	1.9e-20	Hip or knee OA (Zengini 2018)	-0.0748411	0.064925	0.245497
rs140567911	19	13204404	C	T	Albumin	-0.053586	0.0108497	7.9e-07	Hip or knee OA (Zengini 2018)	0.0330983	0.0515362	0.522033
rs142455447	2	218250750	T	C	Albumin	-0.0618784	0.0136748	6e-06	Hip or knee OA (Zengini 2018)	0.0273027	0.0645955	0.673341
rs142925250	17	43563606	T	A	Albumin	-0.0292919	0.005311	3.5e-08	Hip or knee OA (Zengini 2018)	0.00424654	0.0254513	0.867526
rs1455590	11	106869973	T	C	Albumin	0.0230297	0.00493391	3e-06	Hip or knee OA (Zengini 2018)	-0.0140092	0.0236255	0.552904
rs146011582	8	57880343	T	G	Albumin	0.0638157	0.0141094	6.1e-06	Hip or knee OA (Zengini 2018)	-0.0302594	0.065925	0.645173
rs1461729	8	9187242	G	A	Albumin	0.0603088	0.0068704	1.7e-18	Hip or knee OA (Zengini 2018)	-0.0298253	0.0319932	0.352354
rs147470579	3	108569120	C	T	Albumin	0.119076	0.0265825	7.5e-06	Hip or knee OA (Zengini 2018)	0.212801	0.122116	0.0880501
rs150636936	11	15834083	A	T	Albumin	-0.101918	0.0229399	8.9e-06	Hip or knee OA (Zengini 2018)	-0.0531702	0.11317	0.636269
rs150687233	6	23121847	T	C	Albumin	0.0199376	0.00435002	4.6e-06	Hip or knee OA (Zengini 2018)	-0.0359556	0.0205386	0.0796673
rs17577690	4	37653028	A	T	Albumin	0.0284131	0.00635835	7.9e-06	Hip or knee OA (Zengini 2018)	-0.0133418	0.0302222	0.658553
rs17580	14	94847262	A	T	Albumin	0.145105	0.00967283	7.2e-51	Hip or knee OA (Zengini 2018)	0.0534384	0.0454766	0.242144
rs1791936	11	72877964	A	G	Albumin	0.0228082	0.00421854	6.4e-08	Hip or knee OA (Zengini 2018)	-0.00214622	0.0199869	0.914502
rs182650923	17	61578721	T	C	Albumin	-0.0281449	0.0060049	2.8e-06	Hip or knee OA (Zengini 2018)	0.0607105	0.0278061	0.0297085
rs186663077	7	35718144	T	C	Albumin	0.0854356	0.0172197	7e-07	Hip or knee OA (Zengini 2018)	-0.0559943	0.0821271	0.492834
rs188478345	6	312347	G	T	Albumin	0.0408301	0.00912567	7.7e-06	Hip or knee OA (Zengini 2018)	-0.108966	0.042539	0.00954091
rs190366150	16	86242661	T	C	Albumin	-0.0828637	0.0172994	1.7e-06	Hip or knee OA (Zengini 2018)	-0.0639279	0.0851202	0.449395
rs1922488	5	103473572	C	A	Albumin	-0.020693	0.00467515	9.6e-06	Hip or knee OA (Zengini 2018)	-5.25e-05	0.0220813	0.997956
rs1925101	13	97020768	T	A	Albumin	-0.0204167	0.00455693	7.5e-06	Hip or knee OA (Zengini 2018)	0.0312906	0.0215948	0.147729
rs1962003	7	22562691	A	C	Albumin	-0.0224076	0.0045292	7.5e-07	Hip or knee OA (Zengini 2018)	-0.000520837	0.021518	0.980741
rs2112469	5	122933256	A	G	Albumin	0.019141	0.00415974	4.2e-06	Hip or knee OA (Zengini 2018)	0.00276205	0.0196485	0.888228
rs2116327	4	90228697	A	G	Albumin	0.0220371	0.00440409	5.6e-07	Hip or knee OA (Zengini 2018)	0.00678356	0.0207644	0.743957
rs2316307	8	117082987	C	T	Albumin	-0.0210809	0.00427239	8e-07	Hip or knee OA (Zengini 2018)	0.0013228	0.0201335	0.94766
rs2556569	15	44895326	T	C	Albumin	-0.048338	0.00991465	1.1e-06	Hip or knee OA (Zengini 2018)	0.0086078	0.0456648	0.850611
rs2691584	7	17816817	C	T	Albumin	0.0222855	0.00419618	1.1e-07	Hip or knee OA (Zengini 2018)	-0.00162735	0.019704	0.934132
rs28929474	14	94844947	T	C	Albumin	0.428915	0.0147921	7.29e-185	Hip or knee OA (Zengini 2018)	-0.0904928	0.0696362	0.189786
rs2933243	12	56860577	A	G	Albumin	0.0303081	0.0053382	1.4e-08	Hip or knee OA (Zengini 2018)	-0.00792725	0.0252792	0.753711
rs34284056	18	60203855	A	C	Albumin	0.026938	0.00464163	6.5e-09	Hip or knee OA (Zengini 2018)	0.0248858	0.0218982	0.256277
rs34754216	1	161575538	T	C	Albumin	-0.0302553	0.0042924	1.8e-12	Hip or knee OA (Zengini 2018)	-0.00236748	0.0199983	0.905645
rs3740688	11	47380340	T	G	Albumin	0.0321874	0.00414786	8.5e-15	Hip or knee OA (Zengini 2018)	-0.00218548	0.0195073	0.910739
rs3749748	5	127350549	T	C	Albumin	-0.023417	0.00481436	1.2e-06	Hip or knee OA (Zengini 2018)	0.0151732	0.0224929	0.500271
rs3768321	1	40035928	T	G	Albumin	-0.0314995	0.00520982	1.5e-09	Hip or knee OA (Zengini 2018)	0.0281234	0.0247083	0.255841
rs3818871	14	51402055	A	G	Albumin	-0.0215098	0.00461182	3.1e-06	Hip or knee OA (Zengini 2018)	0.0298717	0.021754	0.170238
rs4470390	20	62707481	G	A	Albumin	-0.0255899	0.00490821	1.9e-07	Hip or knee OA (Zengini 2018)	0.0621381	0.0235881	0.00820352
rs4760254	12	57766392	C	G	Albumin	-0.0216804	0.00482947	7.1e-06	Hip or knee OA (Zengini 2018)	-0.00493984	0.023033	0.83014
rs4807570	19	1123652	A	G	Albumin	-0.023391	0.00516215	5.9e-06	Hip or knee OA (Zengini 2018)	0.0412495	0.0242265	0.0893923
rs4886992	15	78325229	C	T	Albumin	-0.0316658	0.00510933	5.7e-10	Hip or knee OA (Zengini 2018)	0.00977185	0.023972	0.683712
rs4889554	16	31819166	C	T	Albumin	0.0209935	0.00463566	5.9e-06	Hip or knee OA (Zengini 2018)	0.00987981	0.0219141	0.651954
rs536500508	18	57150129	T	A	Albumin	0.0458459	0.00819714	2.2e-08	Hip or knee OA (Zengini 2018)	0.0418338	0.0384561	0.278672
rs555754	6	160769423	A	G	Albumin	-0.0205267	0.00414669	7.4e-07	Hip or knee OA (Zengini 2018)	-0.0030196	0.0195029	0.876954
rs55881006	4	74222782	A	G	Albumin	-0.0695923	0.0114547	1.2e-09	Hip or knee OA (Zengini 2018)	0.0217201	0.0537598	0.686817
rs56347111	1	221061116	A	C	Albumin	0.0227383	0.00488513	3.2e-06	Hip or knee OA (Zengini 2018)	-0.0296716	0.0232524	0.201187
rs565840574	10	17848398	G	A	Albumin	0.0271702	0.00531181	3.1e-07	Hip or knee OA (Zengini 2018)	-0.0190411	0.0273979	0.486795
rs565840574	10	17848398	G	A	Albumin	0.0271702	0.00531181	3.1e-07	Hip or knee OA (Zengini 2018)	0.00422412	0.0238061	0.859177
rs57274629	1	66110292	G	A	Albumin	0.0286584	0.00435395	4.6e-11	Hip or knee OA (Zengini 2018)	-0.0284906	0.0206228	0.166742
rs58087925	14	105983096	T	C	Albumin	-0.0229299	0.00488281	2.7e-06	Hip or knee OA (Zengini 2018)	0.0207413	0.0233302	0.374515
rs58546652	1	247601778	T	C	Albumin	-0.0253582	0.00427752	3.1e-09	Hip or knee OA (Zengini 2018)	-0.00425134	0.0202691	0.833885
rs58895965	19	35551428	A	C	Albumin	0.0633893	0.00545847	3.5e-31	Hip or knee OA (Zengini 2018)	-0.0202525	0.0257522	0.431
rs59916403	2	242370751	T	G	Albumin	-0.0211051	0.00433104	1.1e-06	Hip or knee OA (Zengini 2018)	0.0574602	0.0202408	0.00458818
rs607087	1	109776532	T	C	Albumin	-0.0218047	0.00454266	1.6e-06	Hip or knee OA (Zengini 2018)	0.00685354	0.0215094	0.750076
rs61653336	17	40296923	A	G	Albumin	-0.0369604	0.00556946	3.2e-11	Hip or knee OA (Zengini 2018)	-0.0153953	0.0262939	0.557797
rs631695	11	69283303	G	T	Albumin	0.019736	0.00418738	2.4e-06	Hip or knee OA (Zengini 2018)	-0.00552324	0.0198089	0.780398
rs633683	11	118504742	C	T	Albumin	0.0207685	0.00422081	8.6e-07	Hip or knee OA (Zengini 2018)	0.00900783	0.01993	0.651229
rs648997	12	111976776	T	C	Albumin	0.026539	0.00479752	3.2e-08	Hip or knee OA (Zengini 2018)	-0.0084119	0.022634	0.710042
rs6519133	22	39096602	C	T	Albumin	0.0212412	0.00422785	5.1e-07	Hip or knee OA (Zengini 2018)	0.00992792	0.0199899	0.619507
rs6734238	2	113841030	G	A	Albumin	-0.0246448	0.00421347	4.9e-09	Hip or knee OA (Zengini 2018)	-0.0233998	0.0199016	0.239454
rs67768503	19	2542552	T	C	Albumin	-0.0266994	0.00603712	9.8e-06	Hip or knee OA (Zengini 2018)	0.00508034	0.0288029	0.860044
rs6855246	4	103112470	G	A	Albumin	-0.0406328	0.0078869	2.6e-07	Hip or knee OA (Zengini 2018)	-0.0260826	0.0372465	0.482735
rs6871112	5	72125370	G	C	Albumin	-0.0393009	0.00413599	2.1e-21	Hip or knee OA (Zengini 2018)	0.00505425	0.019566	0.796154
rs6935537	6	44054459	C	T	Albumin	-0.0279125	0.00522502	9.2e-08	Hip or knee OA (Zengini 2018)	0.0396424	0.0247511	0.110065
rs6939158	6	31299310	C	G	Albumin	-0.0524585	0.0107551	1.1e-06	Hip or knee OA (Zengini 2018)	-0.0341568	0.044295	0.439192
rs72623855	19	35445211	A	G	Albumin	-0.0489824	0.0105023	3.1e-06	Hip or knee OA (Zengini 2018)	0.0245095	0.0496725	0.622528
rs72842819	17	7328821	C	A	Albumin	0.0343364	0.00637379	7.2e-08	Hip or knee OA (Zengini 2018)	-0.0346741	0.0306939	0.257272
rs72965335	6	117722534	C	T	Albumin	-0.0303632	0.00673692	6.6e-06	Hip or knee OA (Zengini 2018)	-0.00826962	0.0321246	0.796718
rs73225023	12	121127914	T	C	Albumin	-0.0377307	0.00743304	3.9e-07	Hip or knee OA (Zengini 2018)	-0.0313002	0.0358936	0.381942
rs7329404	13	81281320	A	G	Albumin	-0.0270677	0.00609483	9e-06	Hip or knee OA (Zengini 2018)	0.021658	0.0285222	0.448387
rs74830109	9	118527846	A	G	Albumin	-0.0727666	0.0162451	7.5e-06	Hip or knee OA (Zengini 2018)	0.0890047	0.0765357	0.248702
rs74892229	17	16854480	A	G	Albumin	-0.0514658	0.00682197	4.6e-14	Hip or knee OA (Zengini 2018)	0.000290624	0.0322916	0.992795
rs7599	19	36038390	G	A	Albumin	-0.0222618	0.00427861	2e-07	Hip or knee OA (Zengini 2018)	0.00472523	0.0201961	0.814987
rs76215887	1	202557363	T	C	Albumin	0.0422989	0.00954059	9.3e-06	Hip or knee OA (Zengini 2018)	0.0206558	0.0445637	0.643604
rs77542162	17	67081278	G	A	Albumin	-0.156008	0.0138898	2.8e-29	Hip or knee OA (Zengini 2018)	0.0552013	0.064245	0.392607
rs77849807	4	26152727	G	A	Albumin	0.080116	0.0168703	2e-06	Hip or knee OA (Zengini 2018)	-0.0218703	0.0801892	0.784616
rs79687284	1	214150821	C	G	Albumin	0.0566294	0.0113137	5.6e-07	Hip or knee OA (Zengini 2018)	0.0175791	0.0528572	0.739852
rs8107347	19	18612748	A	G	Albumin	-0.0258045	0.00434366	2.8e-09	Hip or knee OA (Zengini 2018)	0.0284177	0.0203633	0.163198
rs819109	13	30215727	A	G	Albumin	0.0196759	0.00425213	3.7e-06	Hip or knee OA (Zengini 2018)	-0.0106119	0.0199969	0.595705
rs9274443	6	32633239	G	C	Albumin	-0.0222047	0.00477708	3.3e-06	Hip or knee OA (Zengini 2018)	-0.0201245	0.022922	0.379452
rs9389272	6	135459837	A	G	Albumin	0.0271045	0.00525691	2.5e-07	Hip or knee OA (Zengini 2018)	-0.0296796	0.025004	0.234347
rs9787624	10	22822393	G	T	Albumin	-0.020358	0.00457391	8.6e-06	Hip or knee OA (Zengini 2018)	0.0291042	0.0215417	0.177168
rs9855653	3	23588125	C	T	Albumin	-0.0220889	0.00420644	1.5e-07	Hip or knee OA (Zengini 2018)	0.0186672	0.0198313	0.346377
rs9912287	17	1630992	A	G	Albumin	0.0415659	0.00501919	1.2e-16	Hip or knee OA (Zengini 2018)	0.0155109	0.0236296	0.511918
rs1097234	1	53063559	A	C	GPX	0.5633	0.0311	1.62e-73	Hip or knee OA (Zengini 2018)	0.0319341	0.025378	0.209185
rs116766476	10	90634753	T	G	GPX	0.5526	0.1207	4.79e-06	Hip or knee OA (Zengini 2018)	-0.17299	0.106291	0.0970085
rs12048380	1	62115777	C	T	GPX	-0.173	0.0374	3.72e-06	Hip or knee OA (Zengini 2018)	-0.0328957	0.0292245	0.261499
rs12936913	17	77833916	T	C	GPX	-0.127	0.0272	3.09e-06	Hip or knee OA (Zengini 2018)	0.0354671	0.0217838	0.103982
rs139151548	6	168065109	A	G	GPX	0.5427	0.1199	6.03e-06	Hip or knee OA (Zengini 2018)	-0.0712891	0.100268	0.473309
rs144367755	9	35640992	A	G	GPX	-0.1727	0.0384	7.08e-06	Hip or knee OA (Zengini 2018)	0.00539525	0.0311264	0.862446
rs2566479	5	89264692	G	A	GPX	-0.2131	0.0478	8.51e-06	Hip or knee OA (Zengini 2018)	0.0164642	0.0378061	0.662752
rs59212942	9	25034305	T	C	GPX	-0.2322	0.0518	7.41e-06	Hip or knee OA (Zengini 2018)	0.045311	0.0458704	0.325503
rs61797068	1	115902514	C	G	GPX	0.1589	0.0343	3.63e-06	Hip or knee OA (Zengini 2018)	-0.00658208	0.0267631	0.805642
rs61821092	1	203052054	G	T	GPX	-0.2171	0.0407	9.55e-08	Hip or knee OA (Zengini 2018)	0.0467371	0.032283	0.149243
rs66464557	17	13072473	C	A	GPX	0.1398	0.0302	3.63e-06	Hip or knee OA (Zengini 2018)	-0.0133474	0.0234396	0.569322
rs6892733	5	124599763	A	G	GPX	0.1133	0.0246	3.98e-06	Hip or knee OA (Zengini 2018)	-0.0119859	0.0195718	0.5403
rs6902202	6	155287191	C	T	GPX	-0.124	0.028	9.77e-06	Hip or knee OA (Zengini 2018)	0.00554183	0.0223313	0.804057
rs6993770	8	106581528	T	A	GPX	-0.134	0.0274	1.05e-06	Hip or knee OA (Zengini 2018)	0.0227371	0.0215163	0.291094
rs7186574	16	26847795	T	C	GPX	0.1706	0.0355	1.51e-06	Hip or knee OA (Zengini 2018)	-0.00196842	0.0276014	0.943115
rs73135263	7	55180294	G	C	GPX	-0.4228	0.0918	4.17e-06	Hip or knee OA (Zengini 2018)	-0.0676797	0.0750078	0.363458
rs74401788	18	2465144	T	G	GPX	0.3574	0.0785	5.25e-06	Hip or knee OA (Zengini 2018)	0.12061	0.061949	0.0542113
rs76331340	20	9970464	A	G	GPX	-0.3168	0.0601	1.38e-07	Hip or knee OA (Zengini 2018)	0.0442183	0.0483912	0.362819
rs76810214	2	68676015	A	G	GPX	-0.3053	0.0682	7.41e-06	Hip or knee OA (Zengini 2018)	0.0224596	0.0511201	0.661069
rs77041245	11	24995379	A	G	GPX	-0.579	0.1227	2.34e-06	Hip or knee OA (Zengini 2018)	0.0202434	0.0953767	0.832246
rs9883667	3	101806423	A	G	GPX	-0.284	0.0618	4.37e-06	Hip or knee OA (Zengini 2018)	-0.0561074	0.0527199	0.284628
rs10745788	12	97609134	T	A	SOD	-0.3101	0.0677	4.57e-06	Hip or knee OA (Zengini 2018)	-0.0436515	0.0501699	0.386152
rs1114691	3	21129845	T	A	SOD	0.1136	0.0248	4.57e-06	Hip or knee OA (Zengini 2018)	-0.00783347	0.0197868	0.692159
rs111559123	1	47473015	A	C	SOD	0.3695	0.0824	7.41e-06	Hip or knee OA (Zengini 2018)	0.0212848	0.0699838	0.761584
rs113089419	4	24948933	C	A	SOD	0.3207	0.0664	1.35e-06	Hip or knee OA (Zengini 2018)	-0.00462574	0.0531272	0.930409
rs116530051	4	24638759	A	C	SOD	0.4002	0.0856	2.95e-06	Hip or knee OA (Zengini 2018)	-0.0160199	0.0757458	0.832243
rs11861986	16	81753804	T	G	SOD	-0.1359	0.0297	4.9e-06	Hip or knee OA (Zengini 2018)	0.00289933	0.023399	0.901238
rs12937481	17	72174912	C	T	SOD	-0.1204	0.0265	5.37e-06	Hip or knee OA (Zengini 2018)	0.0262521	0.0210591	0.212182
rs1317414	5	157952205	G	A	SOD	-0.11	0.0246	7.94e-06	Hip or knee OA (Zengini 2018)	-0.0192951	0.0195379	0.323288
rs148622725	6	168974744	T	C	SOD	0.7258	0.1526	1.95e-06	Hip or knee OA (Zengini 2018)	-0.204959	0.145193	0.148091
rs1499701	6	66628679	A	C	SOD	0.1141	0.0251	5.5e-06	Hip or knee OA (Zengini 2018)	0.0440694	0.019506	0.0238144
rs1996441	2	241289385	A	C	SOD	-0.1457	0.0327	8.32e-06	Hip or knee OA (Zengini 2018)	0.0202542	0.0260882	0.436914
rs2016081	2	188979851	C	T	SOD	-0.4437	0.0934	2.04e-06	Hip or knee OA (Zengini 2018)	-0.0092188	0.0753234	0.902182
rs2695234	4	24804238	G	A	SOD	-0.3427	0.0459	8.32e-14	Hip or knee OA (Zengini 2018)	-0.0698826	0.0376483	0.0650849
rs36134863	2	110108189	G	A	SOD	-0.1685	0.0379	8.51e-06	Hip or knee OA (Zengini 2018)	-0.000621189	0.0293951	0.983241
rs3790028	13	51573994	C	G	SOD	-0.1721	0.0371	3.47e-06	Hip or knee OA (Zengini 2018)	-0.0135544	0.0300184	0.651259
rs3805535	5	146774592	C	T	SOD	-0.155	0.0345	7.08e-06	Hip or knee OA (Zengini 2018)	-0.00958436	0.0266992	0.719437
rs4619877	4	8543235	A	G	SOD	-0.1522	0.0284	7.94e-08	Hip or knee OA (Zengini 2018)	0.00549108	0.0219533	0.802538
rs4803050	19	39418233	A	T	SOD	0.1501	0.0305	8.32e-07	Hip or knee OA (Zengini 2018)	-0.00325065	0.0236073	0.890364
rs4856490	3	84147884	C	T	SOD	-0.1558	0.0319	1.02e-06	Hip or knee OA (Zengini 2018)	-0.0320303	0.0252703	0.204031
rs6597405	6	1059418	A	G	SOD	-0.2414	0.0541	8.13e-06	Hip or knee OA (Zengini 2018)	-0.0527704	0.0439155	0.22717
rs73164157	3	161174603	C	A	SOD	0.4627	0.0951	1.15e-06	Hip or knee OA (Zengini 2018)	-0.024283	0.0734359	0.740295
rs7523327	1	195393613	A	G	SOD	-0.1164	0.0249	2.82e-06	Hip or knee OA (Zengini 2018)	0.0165485	0.0196037	0.398582
rs9805102	12	39025935	A	G	SOD	-0.2928	0.0647	6.03e-06	Hip or knee OA (Zengini 2018)	-0.00677374	0.0514873	0.895074
rs117829315	11	98915741	G	T	GST	-0.616	0.1274	1.32e-06	Hip or knee OA (Zengini 2018)	0.106653	0.0959755	0.271537
rs12214820	6	27537104	A	G	GST	0.1825	0.0342	9.77e-08	Hip or knee OA (Zengini 2018)	0.00386292	0.0274584	0.88816
rs140020114	6	86928802	A	G	GST	-0.4294	0.0943	5.37e-06	Hip or knee OA (Zengini 2018)	-0.114192	0.085294	0.175041
rs2185401	1	203208365	T	C	GST	-0.35	0.071	8.13e-07	Hip or knee OA (Zengini 2018)	-0.00736685	0.0583079	0.899178
rs2290758	6	52662153	A	G	GST	0.4157	0.0237	7.24e-69	Hip or knee OA (Zengini 2018)	-0.0170199	0.0197018	0.387761
rs7238437	18	3069517	G	A	GST	0.1471	0.0323	5.25e-06	Hip or knee OA (Zengini 2018)	0.0290441	0.0253617	0.252989
rs73073444	7	27241281	T	C	GST	-0.5614	0.1193	2.51e-06	Hip or knee OA (Zengini 2018)	-0.0172657	0.0941275	0.854216
rs75534686	4	29254672	T	C	GST	0.4056	0.0869	3.02e-06	Hip or knee OA (Zengini 2018)	-0.0804766	0.0716762	0.257636
rs7720426	5	26065402	A	G	GST	-0.15	0.0324	3.63e-06	Hip or knee OA (Zengini 2018)	0.0181144	0.0253911	0.476082
rs7819300	8	38480612	T	C	GST	-0.122	0.0258	2.19e-06	Hip or knee OA (Zengini 2018)	0.0261967	0.0201848	0.194636
rs78409028	12	108978848	A	G	GST	0.7853	0.1614	1.15e-06	Hip or knee OA (Zengini 2018)	0.24862	0.117024	0.0376799
rs79104405	9	2379204	A	G	GST	0.4456	0.0816	4.68e-08	Hip or knee OA (Zengini 2018)	0.0216486	0.0613723	0.724821
rs10003923	4	175086079	C	T	Total_bilirubin	0.014443	0.0023415	6.91e-10	Knee OA (Zengini 2018)	-0.0296874	0.0242256	0.220135
rs10459917	17	2009752	C	A	Total_bilirubin	0.015367	0.0028644	8.11e-08	Knee OA (Zengini 2018)	0.0410475	0.0292977	0.162191
rs10478063	5	111013695	T	G	Total_bilirubin	-0.013596	0.0024694	3.68e-08	Knee OA (Zengini 2018)	-0.0129465	0.0256331	0.613342
rs1047891	2	211540507	A	C	Total_bilirubin	0.022955	0.0024728	1.65e-20	Knee OA (Zengini 2018)	0.0401736	0.0253574	0.113623
rs10495928	2	46353166	G	A	Total_bilirubin	-0.013791	0.0024345	1.47e-08	Knee OA (Zengini 2018)	0.00606738	0.0249564	0.80795
rs10750766	11	65473798	A	C	Total_bilirubin	-0.011698	0.0025379	4.04e-06	Knee OA (Zengini 2018)	0.0293231	0.0261983	0.262405
rs10793128	11	75459841	A	G	Total_bilirubin	0.035004	0.0039888	1.71e-18	Knee OA (Zengini 2018)	0.0422205	0.0407154	0.301358
rs10817283	9	114961406	C	A	Total_bilirubin	-0.010313	0.0023096	8e-06	Knee OA (Zengini 2018)	0.0304325	0.0236631	0.198442
rs10841579	12	20786107	G	A	Total_bilirubin	0.023233	0.0024292	1.14e-21	Knee OA (Zengini 2018)	0.0165997	0.0251528	0.509477
rs10876376	12	53261822	A	G	Total_bilirubin	0.014429	0.0023213	5.11e-10	Knee OA (Zengini 2018)	0.019657	0.0239894	0.412458
rs10955277	8	102945526	T	C	Total_bilirubin	0.010919	0.0023241	2.63e-06	Knee OA (Zengini 2018)	-0.0136213	0.0238614	0.568044
rs11051970	12	32537488	T	G	Total_bilirubin	0.011504	0.0024931	3.94e-06	Knee OA (Zengini 2018)	-0.000618246	0.0256436	0.980764
rs11057278	12	123821609	C	A	Total_bilirubin	0.031926	0.0065599	1.13e-06	Knee OA (Zengini 2018)	0.0124195	0.0676032	0.854401
rs11129096	3	2355167	G	A	Total_bilirubin	0.011553	0.0024431	2.26e-06	Knee OA (Zengini 2018)	-0.00960137	0.0252125	0.703424
rs111459971	19	4030116	C	G	Total_bilirubin	0.016743	0.0031346	9.23e-08	Knee OA (Zengini 2018)	-0.0477491	0.0331011	0.147778
rs11185654	9	137235730	G	C	Total_bilirubin	-0.016839	0.0025063	1.84e-11	Knee OA (Zengini 2018)	0.0146805	0.0258722	0.570642
rs11224309	11	100463238	G	C	Total_bilirubin	0.022817	0.00388	4.09e-09	Knee OA (Zengini 2018)	0.0511561	0.0391728	0.193359
rs11260930	1	16514343	G	A	Total_bilirubin	0.011362	0.002316	9.31e-07	Knee OA (Zengini 2018)	0.0425288	0.0237138	0.0729323
rs1131114	6	31239100	C	T	Total_bilirubin	-0.019085	0.0026086	2.56e-13	Knee OA (Zengini 2018)	0.047531	0.0523778	0.366321
rs113117433	2	235225025	T	C	Total_bilirubin	-0.051177	0.0085199	1.89e-09	Knee OA (Zengini 2018)	-0.0310704	0.0878895	0.722816
rs113356268	7	148764754	T	C	Total_bilirubin	0.015642	0.0034295	5.09e-06	Knee OA (Zengini 2018)	0.0196786	0.0350544	0.575093
rs113558941	6	170581220	C	T	Total_bilirubin	0.040747	0.0088286	3.93e-06	Knee OA (Zengini 2018)	0.0413337	0.0909154	0.650664
rs114165349	1	27021913	C	G	Total_bilirubin	0.074856	0.0076336	1.07e-22	Knee OA (Zengini 2018)	-0.0653464	0.0874595	0.451673
rs114868328	4	59340386	A	G	Total_bilirubin	0.028194	0.0062183	5.79e-06	Knee OA (Zengini 2018)	0.0359518	0.0638795	0.574808
rs11495610	12	66379926	T	C	Total_bilirubin	-0.015498	0.0028388	4.78e-08	Knee OA (Zengini 2018)	0.00481719	0.0296544	0.870994
rs115550286	19	41444406	G	A	Total_bilirubin	-0.02907	0.0057792	4.9e-07	Knee OA (Zengini 2018)	0.0367774	0.0572332	0.522004
rs11611012	12	109945203	A	G	Total_bilirubin	-0.014797	0.0030874	1.65e-06	Knee OA (Zengini 2018)	-0.0028728	0.0322557	0.928951
rs11671971	19	41133888	C	G	Total_bilirubin	0.011271	0.0023769	2.12e-06	Knee OA (Zengini 2018)	0.0305229	0.0244453	0.212145
rs117068593	14	93118229	T	C	Total_bilirubin	0.01513	0.0029399	2.66e-07	Knee OA (Zengini 2018)	-0.0340965	0.0308027	0.267248
rs117093892	18	44966347	A	C	Total_bilirubin	-0.028741	0.0061242	2.69e-06	Knee OA (Zengini 2018)	-0.0496131	0.0642753	0.438084
rs11740038	5	75692003	C	A	Total_bilirubin	0.011162	0.0023137	1.41e-06	Knee OA (Zengini 2018)	-0.028568	0.0240569	0.23498
rs118190897	18	41867647	A	G	Total_bilirubin	-0.028884	0.0064382	7.25e-06	Knee OA (Zengini 2018)	0.0556398	0.0662572	0.403597
rs11917973	3	195838613	T	C	Total_bilirubin	0.013364	0.0023178	8.14e-09	Knee OA (Zengini 2018)	-0.0107687	0.0240058	0.653702
rs11920090	3	170717521	A	T	Total_bilirubin	0.02812	0.0034862	7.28e-16	Knee OA (Zengini 2018)	0.0206017	0.0358007	0.565566
rs12194000	6	110776012	G	A	Total_bilirubin	0.015441	0.0027188	1.36e-08	Knee OA (Zengini 2018)	-0.0128218	0.0280508	0.647378
rs12316306	12	21552941	G	A	Total_bilirubin	-0.051094	0.0053691	1.81e-21	Knee OA (Zengini 2018)	-0.109391	0.0564357	0.0501256
rs12550338	8	109023376	G	A	Total_bilirubin	-0.014962	0.0030521	9.48e-07	Knee OA (Zengini 2018)	0.0541235	0.0310775	0.0826799
rs12651414	4	175126378	A	C	Total_bilirubin	0.014868	0.0027023	3.76e-08	Knee OA (Zengini 2018)	0.000113879	0.0278197	0.996734
rs1292042	17	57934995	G	A	Total_bilirubin	-0.024714	0.0028816	9.82e-18	Knee OA (Zengini 2018)	0.0168756	0.0294778	0.567384
rs12938360	17	27149900	C	T	Total_bilirubin	0.017978	0.0029528	1.14e-09	Knee OA (Zengini 2018)	-0.0185277	0.0304427	0.542282
rs12945601	17	17653411	C	T	Total_bilirubin	0.010736	0.0023765	6.26e-06	Knee OA (Zengini 2018)	-0.00516108	0.0247121	0.834587
rs13092376	3	196516288	C	A	Total_bilirubin	0.013718	0.002338	4.43e-09	Knee OA (Zengini 2018)	0.000334881	0.0241713	0.988855
rs13171367	5	122814733	G	A	Total_bilirubin	-0.019283	0.0029279	4.53e-11	Knee OA (Zengini 2018)	-0.0176507	0.0303539	0.560466
rs13178134	5	154063032	A	T	Total_bilirubin	0.0158	0.0035625	9.2e-06	Knee OA (Zengini 2018)	-0.112899	0.0383581	0.0029744
rs13234899	7	56162326	C	T	Total_bilirubin	0.01172	0.0022996	3.46e-07	Knee OA (Zengini 2018)	-0.032751	0.0237982	0.168661
rs13258520	8	120141458	T	G	Total_bilirubin	0.016865	0.0037607	7.31e-06	Knee OA (Zengini 2018)	-0.0395032	0.0389348	0.308697
rs13277751	8	59415337	G	T	Total_bilirubin	-0.01389	0.0024077	7.97e-09	Knee OA (Zengini 2018)	0.0350155	0.0249966	0.160821
rs143663553	2	234475234	G	C	Total_bilirubin	0.50738	0.010168	1e-200	Knee OA (Zengini 2018)	-0.160584	0.115147	0.154683
rs144023540	7	92408455	T	G	Total_bilirubin	0.037398	0.0082254	5.45e-06	Knee OA (Zengini 2018)	-0.00454471	0.0829989	0.956233
rs145903505	6	57219862	A	G	Total_bilirubin	0.033263	0.0071217	3e-06	Knee OA (Zengini 2018)	0.0741676	0.0797749	0.356711
rs146900547	2	234697510	A	G	Total_bilirubin	-0.28899	0.010262	2.89e-174	Knee OA (Zengini 2018)	-0.0333368	0.105883	0.751907
rs1474865	17	76118887	C	G	Total_bilirubin	-0.0248	0.0036035	5.9e-12	Knee OA (Zengini 2018)	0.0433482	0.0366618	0.238593
rs1475398	1	65983257	G	C	Total_bilirubin	-0.012421	0.0025806	1.49e-06	Knee OA (Zengini 2018)	0.0315872	0.0267544	0.237067
rs148678716	6	160300221	A	G	Total_bilirubin	0.01299	0.0027782	2.93e-06	Knee OA (Zengini 2018)	-0.00340632	0.0285469	0.904949
rs1490384	6	126851160	T	C	Total_bilirubin	-0.016416	0.0023005	9.63e-13	Knee OA (Zengini 2018)	-0.000604645	0.0236514	0.979604
rs149731401	7	141767	C	T	Total_bilirubin	0.026482	0.0055444	1.79e-06	Knee OA (Zengini 2018)	0.0393253	0.0553503	0.47922
rs149753	3	38338219	G	T	Total_bilirubin	0.01296	0.0028242	4.46e-06	Knee OA (Zengini 2018)	-0.0398694	0.0294537	0.174784
rs149767042	2	234520774	A	G	Total_bilirubin	0.49266	0.006955	1e-200	Knee OA (Zengini 2018)	-0.092595	0.0744113	0.20909
rs150754448	10	5266874	A	G	Total_bilirubin	0.017943	0.003177	1.63e-08	Knee OA (Zengini 2018)	0.0222529	0.0324	0.492833
rs1538923	13	29135662	T	G	Total_bilirubin	-0.050214	0.011292	8.72e-06	Knee OA (Zengini 2018)	0.0981301	0.126771	0.434252
rs1549619	5	151306890	T	G	Total_bilirubin	-0.010978	0.0023379	2.66e-06	Knee OA (Zengini 2018)	-0.0310209	0.0242752	0.201534
rs1549883	5	158226654	C	A	Total_bilirubin	-0.015373	0.0028846	9.86e-08	Knee OA (Zengini 2018)	0.0423319	0.0301024	0.158556
rs1623000	7	66134297	T	C	Total_bilirubin	-0.011674	0.0024959	2.91e-06	Knee OA (Zengini 2018)	-0.017325	0.0259326	0.503792
rs1661052	11	2942593	A	G	Total_bilirubin	-0.051709	0.0039988	3.07e-38	Knee OA (Zengini 2018)	-0.00574595	0.0413695	0.889735
rs17316633	4	110825634	A	G	Total_bilirubin	0.016561	0.0026065	2.1e-10	Knee OA (Zengini 2018)	-0.00736227	0.0268703	0.784014
rs174574	11	61600342	C	A	Total_bilirubin	0.021419	0.0024093	6.15e-19	Knee OA (Zengini 2018)	0.014269	0.0248183	0.565159
rs17476364	10	71094504	C	T	Total_bilirubin	0.08285	0.0036765	2.27e-112	Knee OA (Zengini 2018)	0.0325613	0.038037	0.393151
rs17567190	9	137106964	T	C	Total_bilirubin	-0.019101	0.0031181	9.02e-10	Knee OA (Zengini 2018)	0.0360279	0.0323097	0.265973
rs1762486	1	107627697	A	G	Total_bilirubin	0.017215	0.0024527	2.24e-12	Knee OA (Zengini 2018)	-0.0578598	0.0253239	0.0225455
rs17862876	2	234657512	T	G	Total_bilirubin	0.5116	0.0087387	1e-200	Knee OA (Zengini 2018)	0.00167912	0.0901303	0.985146
rs17869072	2	234918905	C	T	Total_bilirubin	0.060156	0.0032401	6.58e-77	Knee OA (Zengini 2018)	0.043697	0.0332499	0.190097
rs1800562	6	26093141	A	G	Total_bilirubin	0.062845	0.0042714	5.5e-49	Knee OA (Zengini 2018)	0.0490724	0.0414359	0.238199
rs1800600	1	156785779	A	G	Total_bilirubin	-0.012924	0.0024927	2.17e-07	Knee OA (Zengini 2018)	-0.0270384	0.025759	0.294338
rs1800759	4	100065509	G	T	Total_bilirubin	-0.01631	0.0023692	5.83e-12	Knee OA (Zengini 2018)	-0.00157614	0.0243811	0.94846
rs1800961	20	43042364	T	C	Total_bilirubin	0.062367	0.0065873	2.88e-21	Knee OA (Zengini 2018)	0.0375463	0.0673328	0.578388
rs1810504	20	17845072	C	G	Total_bilirubin	0.018062	0.0031864	1.44e-08	Knee OA (Zengini 2018)	-0.0379322	0.0329868	0.251376
rs181207	16	28513530	T	C	Total_bilirubin	-0.019901	0.0024424	3.72e-16	Knee OA (Zengini 2018)	0.0080747	0.0250806	0.747555
rs184488250	7	100203546	G	C	Total_bilirubin	-0.058987	0.012435	2.1e-06	Knee OA (Zengini 2018)	-0.0483987	0.126365	0.699894
rs1874121	1	220969049	T	C	Total_bilirubin	0.020992	0.0024332	6.31e-18	Knee OA (Zengini 2018)	0.0125825	0.0252648	0.618604
rs187429064	19	19380513	G	A	Total_bilirubin	0.048943	0.010491	3.08e-06	Knee OA (Zengini 2018)	-0.0231801	0.109267	0.831593
rs1891058	1	213937382	A	G	Total_bilirubin	-0.012545	0.0023629	1.1e-07	Knee OA (Zengini 2018)	0.0290755	0.0247116	0.239043
rs1896995	10	65365385	T	C	Total_bilirubin	-0.030001	0.0023131	1.85e-38	Knee OA (Zengini 2018)	-0.00611714	0.02391	0.79807
rs190591485	2	234490058	C	T	Total_bilirubin	0.49328	0.0066891	1e-200	Knee OA (Zengini 2018)	-0.0290927	0.0704451	0.678664
rs1932225	6	86438764	A	T	Total_bilirubin	0.0115	0.0024731	3.32e-06	Knee OA (Zengini 2018)	0.040038	0.0255839	0.117032
rs1992769	2	101575474	A	C	Total_bilirubin	-0.012968	0.0023086	1.94e-08	Knee OA (Zengini 2018)	-0.0397629	0.0238401	0.0953345
rs2035403	4	88018991	G	A	Total_bilirubin	-0.017384	0.0023454	1.25e-13	Knee OA (Zengini 2018)	-0.0186467	0.024155	0.439963
rs2053799	2	32883197	G	A	Total_bilirubin	0.014446	0.0023318	5.82e-10	Knee OA (Zengini 2018)	0.0334954	0.0240809	0.163962
rs2068888	10	94839642	A	G	Total_bilirubin	0.030821	0.0023091	1.25e-40	Knee OA (Zengini 2018)	-0.00101012	0.023823	0.966178
rs2074466	6	29408313	A	C	Total_bilirubin	-0.015957	0.0032304	7.83e-07	Knee OA (Zengini 2018)	0.00290719	0.0332427	0.930368
rs2131354	4	145599908	A	G	Total_bilirubin	0.011193	0.0023063	1.22e-06	Knee OA (Zengini 2018)	0.000238869	0.0239314	0.992051
rs213859	6	97232855	A	G	Total_bilirubin	-0.015549	0.0034903	8.4e-06	Knee OA (Zengini 2018)	-0.0577893	0.0365087	0.111818
rs2229419	9	131857630	T	C	Total_bilirubin	0.011557	0.0025437	5.54e-06	Knee OA (Zengini 2018)	0.0268375	0.0260482	0.303407
rs2230657	1	46073489	A	G	Total_bilirubin	-0.010662	0.0023067	3.8e-06	Knee OA (Zengini 2018)	0.056689	0.0236751	0.0166621
rs2245095	10	122857596	T	C	Total_bilirubin	-0.042957	0.0040543	3.16e-26	Knee OA (Zengini 2018)	-0.0297366	0.0423086	0.481045
rs2255319	21	30539782	T	A	Total_bilirubin	-0.010932	0.0023047	2.1e-06	Knee OA (Zengini 2018)	0.0176794	0.0237675	0.456942
rs2267846	3	48556339	A	G	Total_bilirubin	0.016361	0.0026054	3.4e-10	Knee OA (Zengini 2018)	-0.0281737	0.0272	0.29962
rs2294915	22	44340904	T	C	Total_bilirubin	0.014959	0.0027269	4.12e-08	Knee OA (Zengini 2018)	0.0156392	0.0280846	0.577928
rs2295205	6	170592293	G	C	Total_bilirubin	-0.012235	0.002692	5.5e-06	Knee OA (Zengini 2018)	-0.0154408	0.0280156	0.581239
rs2296804	6	42931261	G	C	Total_bilirubin	-0.017521	0.0023352	6.24e-14	Knee OA (Zengini 2018)	0.0487476	0.0241184	0.0430437
rs247831	16	84581893	G	C	Total_bilirubin	-0.015026	0.0026434	1.32e-08	Knee OA (Zengini 2018)	0.00392726	0.0275959	0.886855
rs2519093	9	136149711	T	C	Total_bilirubin	-0.021101	0.0029735	1.28e-12	Knee OA (Zengini 2018)	0.110112	0.0299196	0.000255547
rs2535613	17	15868225	G	A	Total_bilirubin	-0.015543	0.0024877	4.17e-10	Knee OA (Zengini 2018)	-0.00753587	0.0261186	0.772996
rs255141	7	30754652	T	A	Total_bilirubin	-0.011282	0.0023479	1.55e-06	Knee OA (Zengini 2018)	-0.00414706	0.0243401	0.864721
rs2657878	12	56866962	T	C	Total_bilirubin	0.017541	0.0030115	5.73e-09	Knee OA (Zengini 2018)	-0.00582824	0.0312922	0.85219
rs2670430	4	69689122	G	C	Total_bilirubin	0.026775	0.0035131	2.52e-14	Knee OA (Zengini 2018)	-0.036019	0.0359274	0.317353
rs2738783	20	62308612	G	T	Total_bilirubin	-0.014287	0.0028235	4.2e-07	Knee OA (Zengini 2018)	0.0295755	0.0295232	0.315578
rs2792759	10	113936855	T	C	Total_bilirubin	-0.019301	0.0025782	7.11e-14	Knee OA (Zengini 2018)	0.00460368	0.0267266	0.863212
rs2850247	11	111637202	A	C	Total_bilirubin	0.011784	0.0025519	3.88e-06	Knee OA (Zengini 2018)	-0.026833	0.0263905	0.308669
rs28505677	10	50259007	G	C	Total_bilirubin	0.012869	0.002721	2.25e-06	Knee OA (Zengini 2018)	0.0347674	0.0279297	0.213994
rs28554139	15	41531084	T	C	Total_bilirubin	-0.012147	0.0026245	3.69e-06	Knee OA (Zengini 2018)	0.0100658	0.027265	0.71212
rs28712821	4	39413780	A	G	Total_bilirubin	0.010843	0.0023752	4.99e-06	Knee OA (Zengini 2018)	0.0343376	0.0246129	0.162657
rs2978457	8	42324760	C	T	Total_bilirubin	-0.013338	0.0023029	6.98e-09	Knee OA (Zengini 2018)	-0.0192686	0.0237468	0.417075
rs2992005	10	27755806	C	T	Total_bilirubin	0.016492	0.0036281	5.48e-06	Knee OA (Zengini 2018)	-0.0161238	0.0368718	0.662297
rs3024740	13	113820136	T	C	Total_bilirubin	-0.01131	0.0024758	4.92e-06	Knee OA (Zengini 2018)	-0.0116912	0.0256947	0.648965
rs304	8	19817361	G	T	Total_bilirubin	-0.012192	0.0027157	7.14e-06	Knee OA (Zengini 2018)	-0.0258619	0.028175	0.357989
rs304584	5	15445025	C	T	Total_bilirubin	0.012451	0.0026843	3.51e-06	Knee OA (Zengini 2018)	0.00383685	0.0275717	0.889261
rs3106819	3	168934639	A	C	Total_bilirubin	0.01255	0.0023082	5.42e-08	Knee OA (Zengini 2018)	0.00179054	0.0238744	0.940182
rs33963055	8	23407178	T	C	Total_bilirubin	0.018481	0.0030572	1.5e-09	Knee OA (Zengini 2018)	-0.0027402	0.0315528	0.930671
rs339969	15	60883281	A	C	Total_bilirubin	-0.024403	0.0023599	4.66e-25	Knee OA (Zengini 2018)	-0.0142305	0.0242626	0.557648
rs34979631	9	119255297	T	C	Total_bilirubin	0.01548	0.0027584	2e-08	Knee OA (Zengini 2018)	0.0191691	0.0284578	0.501014
rs35115456	13	104386842	T	G	Total_bilirubin	-0.02345	0.0052672	8.51e-06	Knee OA (Zengini 2018)	0.0609286	0.0540249	0.262064
rs35925598	19	46410216	A	G	Total_bilirubin	0.015241	0.0034303	8.87e-06	Knee OA (Zengini 2018)	0.012886	0.0350934	0.713737
rs36126389	7	126972232	T	C	Total_bilirubin	-0.013216	0.0029812	9.3e-06	Knee OA (Zengini 2018)	-0.0410481	0.0308854	0.182655
rs3768321	1	40035928	T	G	Total_bilirubin	-0.019732	0.0028972	9.72e-12	Knee OA (Zengini 2018)	0.0603094	0.0298219	0.0438844
rs3782123	11	205198	A	C	Total_bilirubin	0.012196	0.0026092	2.95e-06	Knee OA (Zengini 2018)	-0.0215878	0.0269038	0.422764
rs3789129	2	111698040	C	A	Total_bilirubin	-0.014489	0.0030287	1.72e-06	Knee OA (Zengini 2018)	0.00146254	0.0309843	0.962363
rs3789504	1	6345134	T	C	Total_bilirubin	-0.015584	0.0032304	1.41e-06	Knee OA (Zengini 2018)	0.0632562	0.0327917	0.0547646
rs3795503	1	180905694	T	C	Total_bilirubin	0.011575	0.002475	2.91e-06	Knee OA (Zengini 2018)	-0.0153347	0.0256727	0.550064
rs3851298	1	203665047	C	T	Total_bilirubin	-0.020961	0.0038723	6.2e-08	Knee OA (Zengini 2018)	0.0116701	0.0407653	0.774455
rs3866805	1	6657424	A	C	Total_bilirubin	-0.011163	0.0024061	3.49e-06	Knee OA (Zengini 2018)	-0.00336398	0.024886	0.89235
rs3909679	12	115534005	G	A	Total_bilirubin	-0.011697	0.0024801	2.4e-06	Knee OA (Zengini 2018)	-0.0143044	0.0255525	0.575396
rs4129887	16	79432671	C	T	Total_bilirubin	-0.012777	0.0023142	3.37e-08	Knee OA (Zengini 2018)	0.0251273	0.0239436	0.293793
rs41318029	10	101590486	A	G	Total_bilirubin	0.046611	0.0087422	9.73e-08	Knee OA (Zengini 2018)	0.0975848	0.0910971	0.288334
rs4243177	16	79703829	G	A	Total_bilirubin	0.014842	0.0023673	3.63e-10	Knee OA (Zengini 2018)	-0.0115271	0.0243529	0.636069
rs4410790	7	17284577	C	T	Total_bilirubin	-0.030102	0.0023888	2.12e-36	Knee OA (Zengini 2018)	0.012499	0.0246638	0.612195
rs4671605	2	64887382	T	C	Total_bilirubin	0.020434	0.0026198	6.23e-15	Knee OA (Zengini 2018)	0.0184528	0.0270965	0.495483
rs4680338	3	156794425	G	C	Total_bilirubin	-0.015582	0.0023615	4.17e-11	Knee OA (Zengini 2018)	-0.029532	0.0253142	0.243043
rs4722564	7	26047463	T	G	Total_bilirubin	-0.018681	0.003835	1.11e-06	Knee OA (Zengini 2018)	0.00881799	0.0386068	0.819456
rs4737010	8	41630447	A	G	Total_bilirubin	-0.030016	0.0027448	7.87e-28	Knee OA (Zengini 2018)	0.0775245	0.0281066	0.00600579
rs4741747	9	2626654	G	A	Total_bilirubin	0.010414	0.0023237	7.41e-06	Knee OA (Zengini 2018)	0.0636624	0.0239068	0.00767167
rs4741883	9	4056008	T	C	Total_bilirubin	0.014065	0.0030379	3.66e-06	Knee OA (Zengini 2018)	-0.0522793	0.0308957	0.0916706
rs4752900	11	48142046	C	T	Total_bilirubin	0.012747	0.0028194	6.15e-06	Knee OA (Zengini 2018)	0.0145741	0.0291655	0.616973
rs4790908	17	65852907	G	T	Total_bilirubin	-0.01836	0.0029084	2.75e-10	Knee OA (Zengini 2018)	0.000318474	0.029852	0.991472
rs4793943	17	46666937	G	C	Total_bilirubin	-0.016697	0.0030433	4.11e-08	Knee OA (Zengini 2018)	0.0116622	0.0315771	0.712085
rs4808579	19	17255734	C	T	Total_bilirubin	-0.01835	0.0023574	7.06e-15	Knee OA (Zengini 2018)	-0.00972376	0.0244998	0.691383
rs4820091	22	21940189	G	T	Total_bilirubin	-0.015218	0.0030002	3.93e-07	Knee OA (Zengini 2018)	-0.00828714	0.0314156	0.791828
rs4874171	8	144692900	T	C	Total_bilirubin	-0.011581	0.0023933	1.31e-06	Knee OA (Zengini 2018)	0.00114926	0.0248472	0.963125
rs4916484	3	196052521	A	G	Total_bilirubin	-0.011654	0.0025856	6.56e-06	Knee OA (Zengini 2018)	-0.00639968	0.0268053	0.811249
rs4925546	1	247602968	G	A	Total_bilirubin	-0.015625	0.0023838	5.58e-11	Knee OA (Zengini 2018)	0.0118901	0.024625	0.629092
rs4925753	1	248040104	T	C	Total_bilirubin	0.017196	0.003676	2.9e-06	Knee OA (Zengini 2018)	-0.0218596	0.0385557	0.570057
rs4979863	10	81144697	T	C	Total_bilirubin	-0.014062	0.0029031	1.27e-06	Knee OA (Zengini 2018)	-0.00639471	0.0307501	0.835198
rs499166	6	143080385	T	A	Total_bilirubin	-0.011964	0.002484	1.46e-06	Knee OA (Zengini 2018)	0.00787778	0.0255899	0.758268
rs5023357	4	124770793	G	T	Total_bilirubin	-0.02414	0.0036977	6.66e-11	Knee OA (Zengini 2018)	0.0328211	0.0373966	0.381378
rs502884	7	17498201	G	C	Total_bilirubin	0.010176	0.0023038	1e-05	Knee OA (Zengini 2018)	-0.00350966	0.02381	0.882812
rs508293	1	234848712	A	G	Total_bilirubin	0.019622	0.0023113	2.08e-17	Knee OA (Zengini 2018)	0.00172171	0.0239481	0.942407
rs536899661	2	158354839	A	C	Total_bilirubin	0.033301	0.0056556	3.91e-09	Knee OA (Zengini 2018)	-0.100441	0.0601628	0.091601
rs547015236	9	21662706	A	G	Total_bilirubin	-0.044263	0.0092087	1.54e-06	Knee OA (Zengini 2018)	0.0710929	0.0980774	0.471719
rs551118	16	88856084	G	C	Total_bilirubin	-0.019546	0.0023666	1.48e-16	Knee OA (Zengini 2018)	0.0324023	0.0243644	0.18329
rs55696093	7	21605973	G	A	Total_bilirubin	0.023521	0.0027796	2.64e-17	Knee OA (Zengini 2018)	-0.0186726	0.0290374	0.519737
rs55735989	10	52323498	T	G	Total_bilirubin	0.012449	0.0027232	4.85e-06	Knee OA (Zengini 2018)	-0.00449899	0.0281698	0.873079
rs55781538	2	234640176	C	T	Total_bilirubin	0.52727	0.0078967	1e-200	Knee OA (Zengini 2018)	0.143535	0.0803995	0.078233
rs56094562	15	63789186	C	A	Total_bilirubin	0.02555	0.0024229	5.39e-26	Knee OA (Zengini 2018)	-0.0199108	0.0249414	0.424386
rs57772091	18	20719585	C	T	Total_bilirubin	-0.014118	0.0029941	2.42e-06	Knee OA (Zengini 2018)	-0.00194133	0.0303287	0.948938
rs58542926	19	19379549	T	C	Total_bilirubin	0.039609	0.0043551	9.52e-20	Knee OA (Zengini 2018)	-0.0176969	0.0448532	0.69274
rs59317050	19	7904211	T	C	Total_bilirubin	0.020221	0.0045494	8.8e-06	Knee OA (Zengini 2018)	-0.0237615	0.0481246	0.620743
rs60140950	12	21028208	C	G	Total_bilirubin	0.078777	0.003246	5.35e-130	Knee OA (Zengini 2018)	0.0417308	0.0330542	0.208094
rs60318946	12	21326728	G	A	Total_bilirubin	0.1615	0.0035319	1e-200	Knee OA (Zengini 2018)	-0.0341537	0.0365884	0.349288
rs6073504	20	43302252	G	A	Total_bilirubin	-0.010718	0.0023913	7.39e-06	Knee OA (Zengini 2018)	0.000263657	0.0246292	0.99161
rs6119946	20	31340997	A	G	Total_bilirubin	-0.011572	0.0023369	7.35e-07	Knee OA (Zengini 2018)	-0.00598817	0.0238775	0.801965
rs6129760	20	39746403	G	A	Total_bilirubin	0.017471	0.0024611	1.26e-12	Knee OA (Zengini 2018)	-0.0534986	0.0254051	0.0348329
rs61750929	9	91495135	T	C	Total_bilirubin	0.048545	0.0050544	7.71e-22	Knee OA (Zengini 2018)	-0.0852849	0.0529586	0.104532
rs61984409	14	64730021	C	A	Total_bilirubin	-0.01291	0.0023918	6.75e-08	Knee OA (Zengini 2018)	-0.0504155	0.0248673	0.0423068
rs62020698	15	43237414	T	C	Total_bilirubin	-0.022923	0.0039805	8.48e-09	Knee OA (Zengini 2018)	0.0244075	0.0405726	0.548242
rs62088207	17	73717235	T	C	Total_bilirubin	0.016695	0.003165	1.33e-07	Knee OA (Zengini 2018)	0.00145365	0.032547	0.964434
rs62184373	2	235307337	A	T	Total_bilirubin	-0.024635	0.0054908	7.24e-06	Knee OA (Zengini 2018)	0.0829159	0.055372	0.137091
rs62192912	2	234144942	T	C	Total_bilirubin	-0.15577	0.0025311	1e-200	Knee OA (Zengini 2018)	-0.00785552	0.0264026	0.76599
rs62396718	6	41633203	C	T	Total_bilirubin	-0.019282	0.0037899	3.62e-07	Knee OA (Zengini 2018)	-0.0128027	0.0392534	0.74405
rs62410221	4	18135785	T	C	Total_bilirubin	0.010953	0.0023635	3.58e-06	Knee OA (Zengini 2018)	0.0060568	0.0245838	0.805367
rs627542	8	60872828	A	C	Total_bilirubin	0.010995	0.0024029	4.74e-06	Knee OA (Zengini 2018)	0.016004	0.0247496	0.518052
rs6504958	17	53371843	G	T	Total_bilirubin	-0.01094	0.0024265	6.53e-06	Knee OA (Zengini 2018)	0.00875788	0.0251006	0.727224
rs6582574	12	46206093	A	G	Total_bilirubin	0.01148	0.0023004	6.02e-07	Knee OA (Zengini 2018)	-0.000779235	0.0237391	0.973848
rs6592965	7	50427982	A	G	Total_bilirubin	-0.010849	0.002315	2.78e-06	Knee OA (Zengini 2018)	-0.014526	0.0239918	0.544821
rs662138	6	160564476	G	C	Total_bilirubin	-0.0234	0.0029422	1.82e-15	Knee OA (Zengini 2018)	-0.0218831	0.0306038	0.473973
rs66593272	8	41548911	T	A	Total_bilirubin	0.062429	0.0060444	5.29e-25	Knee OA (Zengini 2018)	-0.105548	0.063567	0.093377
rs6710307	2	8723150	A	G	Total_bilirubin	-0.01089	0.0023135	2.52e-06	Knee OA (Zengini 2018)	-0.025083	0.0239254	0.294466
rs6734238	2	113841030	G	A	Total_bilirubin	-0.021759	0.0023418	1.53e-20	Knee OA (Zengini 2018)	-0.0246064	0.0242889	0.310772
rs676388	19	49211969	C	T	Total_bilirubin	0.019056	0.0023135	1.77e-16	Knee OA (Zengini 2018)	0.00506387	0.023927	0.832383
rs6802898	3	12391207	T	C	Total_bilirubin	-0.020301	0.0035028	6.81e-09	Knee OA (Zengini 2018)	0.0149414	0.0357202	0.676074
rs687339	3	135932359	T	C	Total_bilirubin	-0.048774	0.0027422	9.74e-71	Knee OA (Zengini 2018)	0.0809776	0.0285676	0.00439633
rs6875095	5	79641197	A	C	Total_bilirubin	-0.01255	0.0026238	1.73e-06	Knee OA (Zengini 2018)	0.0327181	0.0267426	0.221812
rs6943025	7	98037557	A	T	Total_bilirubin	0.021864	0.003336	5.61e-11	Knee OA (Zengini 2018)	-0.0393098	0.0341492	0.251017
rs6966140	7	86998842	A	G	Total_bilirubin	0.012374	0.0027455	6.58e-06	Knee OA (Zengini 2018)	0.00690689	0.0284481	0.808096
rs6987080	8	131026459	G	C	Total_bilirubin	0.014181	0.0023242	1.05e-09	Knee OA (Zengini 2018)	0.028548	0.0240259	0.234883
rs7047279	9	97249230	C	T	Total_bilirubin	0.013886	0.0023318	2.6e-09	Knee OA (Zengini 2018)	0.00216475	0.0240991	0.92843
rs705753	1	202255929	G	C	Total_bilirubin	0.016885	0.0023049	2.38e-13	Knee OA (Zengini 2018)	-0.0209998	0.023628	0.37416
rs7125888	11	10510272	C	T	Total_bilirubin	-0.011605	0.0023423	7.26e-07	Knee OA (Zengini 2018)	-0.0131504	0.0243305	0.58892
rs7136898	12	24054572	T	G	Total_bilirubin	-0.011062	0.0023131	1.74e-06	Knee OA (Zengini 2018)	0.0464043	0.0241507	0.0547444
rs7139079	12	121415293	A	G	Total_bilirubin	0.01424	0.0023474	1.31e-09	Knee OA (Zengini 2018)	-0.00280575	0.0243436	0.908157
rs71446622	13	113365480	A	G	Total_bilirubin	-0.01955	0.004028	1.21e-06	Knee OA (Zengini 2018)	-0.0338892	0.0415348	0.413176
rs7205582	16	4231609	A	G	Total_bilirubin	0.011378	0.0023594	1.42e-06	Knee OA (Zengini 2018)	0.0158843	0.0244422	0.515914
rs7222046	17	7806529	G	A	Total_bilirubin	0.016736	0.0023357	7.78e-13	Knee OA (Zengini 2018)	0.00174481	0.0240722	0.94229
rs7223257	17	61787684	C	T	Total_bilirubin	-0.015654	0.0024321	1.23e-10	Knee OA (Zengini 2018)	-0.00391926	0.025019	0.875504
rs7234123	18	71956830	A	T	Total_bilirubin	-0.011031	0.0024634	7.55e-06	Knee OA (Zengini 2018)	-0.022752	0.0254008	0.369993
rs7254248	19	38444695	G	A	Total_bilirubin	0.011574	0.0023395	7.54e-07	Knee OA (Zengini 2018)	0.0261207	0.023975	0.276136
rs72640130	12	22164430	A	G	Total_bilirubin	0.029774	0.005153	7.56e-09	Knee OA (Zengini 2018)	0.0386898	0.0530406	0.467294
rs72679504	14	50960170	A	C	Total_bilirubin	0.042097	0.0058785	8.02e-13	Knee OA (Zengini 2018)	-0.0072562	0.0613427	0.905572
rs72736715	15	78569126	G	C	Total_bilirubin	-0.013432	0.0027439	9.83e-07	Knee OA (Zengini 2018)	0.0457042	0.0279971	0.103408
rs72835688	6	12811955	T	C	Total_bilirubin	-0.028875	0.0050224	8.97e-09	Knee OA (Zengini 2018)	0.0371716	0.0513322	0.470601
rs73004062	11	113510868	G	T	Total_bilirubin	-0.016043	0.0034568	3.47e-06	Knee OA (Zengini 2018)	0.00818195	0.0356273	0.818472
rs730551	6	6971753	T	C	Total_bilirubin	0.014236	0.0023116	7.34e-10	Knee OA (Zengini 2018)	0.00219167	0.0238254	0.9266
rs7310615	12	111865049	G	C	Total_bilirubin	-0.03667	0.0023156	1.84e-56	Knee OA (Zengini 2018)	-0.0347966	0.0236683	0.141531
rs7312591	12	21663784	C	G	Total_bilirubin	-0.05293	0.0044388	8.95e-33	Knee OA (Zengini 2018)	0.0102449	0.04568	0.822391
rs73158180	7	151402852	C	A	Total_bilirubin	-0.012607	0.0025406	6.98e-07	Knee OA (Zengini 2018)	0.0211688	0.0260346	0.416563
rs73579370	13	114633330	C	T	Total_bilirubin	0.012785	0.0027443	3.18e-06	Knee OA (Zengini 2018)	-0.0306484	0.028299	0.277924
rs73971708	2	170580483	G	A	Total_bilirubin	0.015547	0.0030578	3.69e-07	Knee OA (Zengini 2018)	-0.0297912	0.031838	0.348465
rs74796725	12	53581383	T	G	Total_bilirubin	-0.042804	0.0082283	1.97e-07	Knee OA (Zengini 2018)	0.0306104	0.0856163	0.721461
rs75130623	2	234630477	T	C	Total_bilirubin	-0.27303	0.0092382	9.95e-192	Knee OA (Zengini 2018)	0.105773	0.0921124	0.256453
rs7526446	1	63167984	A	C	Total_bilirubin	0.019909	0.0024179	1.82e-16	Knee OA (Zengini 2018)	-0.056644	0.0248561	0.0228534
rs75292940	22	30656268	T	C	Total_bilirubin	-0.012086	0.0026435	4.83e-06	Knee OA (Zengini 2018)	-0.0244673	0.0272637	0.368897
rs7595455	2	26105877	A	T	Total_bilirubin	0.013447	0.0024523	4.18e-08	Knee OA (Zengini 2018)	-0.023785	0.0252556	0.345897
rs76384978	2	234139631	G	A	Total_bilirubin	0.10361	0.0098813	1.02e-25	Knee OA (Zengini 2018)	-0.049007	0.104217	0.636584
rs7667722	4	145083342	A	G	Total_bilirubin	-0.014574	0.0022997	2.34e-10	Knee OA (Zengini 2018)	0.0250666	0.0237284	0.290768
rs76719902	5	101391976	C	G	Total_bilirubin	0.03407	0.0074666	5.05e-06	Knee OA (Zengini 2018)	-0.0621357	0.0776228	0.42065
rs76895963	12	4384844	G	T	Total_bilirubin	0.053505	0.0088231	1.33e-09	Knee OA (Zengini 2018)	0.0950067	0.0895795	0.293682
rs77010084	3	126456898	G	C	Total_bilirubin	-0.016906	0.0036068	2.77e-06	Knee OA (Zengini 2018)	0.0113826	0.0371204	0.759317
rs78564272	8	81056660	T	C	Total_bilirubin	0.040673	0.0090374	6.78e-06	Knee OA (Zengini 2018)	0.0778686	0.0897199	0.388872
rs78896696	20	10616382	T	G	Total_bilirubin	0.020569	0.0046008	7.79e-06	Knee OA (Zengini 2018)	-0.0430329	0.0477102	0.365219
rs7894137	10	96418778	T	C	Total_bilirubin	-0.02425	0.0031842	2.63e-14	Knee OA (Zengini 2018)	0.0200223	0.0328252	0.542433
rs79170239	9	94044272	T	C	Total_bilirubin	0.033344	0.002937	7.26e-30	Knee OA (Zengini 2018)	-0.0151583	0.0301989	0.61536
rs79260437	2	235029651	T	C	Total_bilirubin	-0.085317	0.011674	2.71e-13	Knee OA (Zengini 2018)	0.0376449	0.117816	0.750202
rs7947951	11	13356030	G	A	Total_bilirubin	-0.022265	0.0024863	3.41e-19	Knee OA (Zengini 2018)	0.0484101	0.0257423	0.059521
rs79485702	3	154679652	G	A	Total_bilirubin	0.014758	0.0026028	1.43e-08	Knee OA (Zengini 2018)	0.00893472	0.0268454	0.739377
rs79721687	11	119006751	G	T	Total_bilirubin	0.020817	0.0042474	9.53e-07	Knee OA (Zengini 2018)	-0.0225566	0.0439998	0.607504
rs8041523	15	73982556	T	C	Total_bilirubin	0.013006	0.0023256	2.24e-08	Knee OA (Zengini 2018)	-0.00267644	0.0241537	0.911748
rs8047395	16	53798523	A	G	Total_bilirubin	-0.010368	0.0023058	6.92e-06	Knee OA (Zengini 2018)	0.0583736	0.0239829	0.0149104
rs8139674	22	43109839	A	C	Total_bilirubin	0.012344	0.0023505	1.51e-07	Knee OA (Zengini 2018)	-0.00117137	0.0241771	0.96144
rs855791	22	37462936	G	A	Total_bilirubin	0.028692	0.0023248	5.48e-35	Knee OA (Zengini 2018)	0.0329791	0.0238573	0.166668
rs857720	1	158611797	C	T	Total_bilirubin	-0.032157	0.0025969	3.29e-35	Knee OA (Zengini 2018)	0.011262	0.026555	0.671652
rs873642	14	65230059	T	C	Total_bilirubin	-0.019433	0.0035084	3.04e-08	Knee OA (Zengini 2018)	0.029285	0.0359867	0.416806
rs9396656	6	16244834	C	G	Total_bilirubin	-0.011616	0.0024354	1.85e-06	Knee OA (Zengini 2018)	0.0234001	0.0251136	0.351807
rs9438901	1	25584976	A	G	Total_bilirubin	0.018061	0.0032906	4.06e-08	Knee OA (Zengini 2018)	0.0216804	0.0339026	0.521841
rs9608828	22	30373427	G	C	Total_bilirubin	-0.028495	0.0049138	6.68e-09	Knee OA (Zengini 2018)	-0.0256834	0.0506468	0.61125
rs9616	1	154555733	T	A	Total_bilirubin	0.016049	0.0025222	1.98e-10	Knee OA (Zengini 2018)	0.0315608	0.02589	0.223396
rs964184	11	116648917	C	G	Total_bilirubin	-0.031864	0.0033917	5.77e-21	Knee OA (Zengini 2018)	-0.00476966	0.0348301	0.891228
rs964653	7	28194261	A	T	Total_bilirubin	-0.023085	0.004248	5.5e-08	Knee OA (Zengini 2018)	-0.0193958	0.0441352	0.659793
rs9731903	10	32245936	A	T	Total_bilirubin	0.012495	0.0026591	2.62e-06	Knee OA (Zengini 2018)	-0.021862	0.0276978	0.429406
rs9826148	3	114464858	T	C	Total_bilirubin	-0.023983	0.0037076	9.91e-11	Knee OA (Zengini 2018)	0.0393105	0.0378754	0.300778
rs9841632	3	170757334	A	C	Total_bilirubin	-0.014284	0.0030051	2e-06	Knee OA (Zengini 2018)	0.00798341	0.0308768	0.796077
rs9874671	3	25052005	G	A	Total_bilirubin	-0.011322	0.0023677	1.74e-06	Knee OA (Zengini 2018)	0.00845955	0.0244822	0.729736
rs9903205	17	59249497	A	G	Total_bilirubin	0.018852	0.0028691	5.02e-11	Knee OA (Zengini 2018)	-0.00278067	0.029516	0.924964
rs10745788	12	97609134	T	A	SOD	-0.3101	0.0677	4.57e-06	Knee OA (Zengini 2018)	-0.0470926	0.0602583	0.436474
rs1114691	3	21129845	T	A	SOD	0.1136	0.0248	4.57e-06	Knee OA (Zengini 2018)	-0.0312496	0.02409	0.194401
rs111559123	1	47473015	A	C	SOD	0.3695	0.0824	7.41e-06	Knee OA (Zengini 2018)	-0.0500554	0.0868725	0.562189
rs113089419	4	24948933	C	A	SOD	0.3207	0.0664	1.35e-06	Knee OA (Zengini 2018)	-0.0542361	0.0655645	0.40553
rs116530051	4	24638759	A	C	SOD	0.4002	0.0856	2.95e-06	Knee OA (Zengini 2018)	0.0192541	0.0904859	0.831798
rs11861986	16	81753804	T	G	SOD	-0.1359	0.0297	4.9e-06	Knee OA (Zengini 2018)	0.00135877	0.0282887	0.961585
rs12937481	17	72174912	C	T	SOD	-0.1204	0.0265	5.37e-06	Knee OA (Zengini 2018)	0.0258316	0.0255908	0.312396
rs1317414	5	157952205	G	A	SOD	-0.11	0.0246	7.94e-06	Knee OA (Zengini 2018)	-0.0205282	0.0237546	0.387412
rs148622725	6	168974744	T	C	SOD	0.7258	0.1526	1.95e-06	Knee OA (Zengini 2018)	-0.389921	0.193078	0.0342137
rs1499701	6	66628679	A	C	SOD	0.1141	0.0251	5.5e-06	Knee OA (Zengini 2018)	0.0506818	0.0237018	0.032416
rs1996441	2	241289385	A	C	SOD	-0.1457	0.0327	8.32e-06	Knee OA (Zengini 2018)	0.0112427	0.0315854	0.721686
rs2016081	2	188979851	C	T	SOD	-0.4437	0.0934	2.04e-06	Knee OA (Zengini 2018)	0.0165393	0.0910018	0.856015
rs2695234	4	24804238	G	A	SOD	-0.3427	0.0459	8.32e-14	Knee OA (Zengini 2018)	-0.0819893	0.045517	0.0737598
rs36134863	2	110108189	G	A	SOD	-0.1685	0.0379	8.51e-06	Knee OA (Zengini 2018)	0.0139266	0.0360311	0.698813
rs3790028	13	51573994	C	G	SOD	-0.1721	0.0371	3.47e-06	Knee OA (Zengini 2018)	-0.0021054	0.0362011	0.953592
rs3805535	5	146774592	C	T	SOD	-0.155	0.0345	7.08e-06	Knee OA (Zengini 2018)	0.00559373	0.032369	0.862851
rs4619877	4	8543235	A	G	SOD	-0.1522	0.0284	7.94e-08	Knee OA (Zengini 2018)	-0.0109778	0.0267908	0.681828
rs4803050	19	39418233	A	T	SOD	0.1501	0.0305	8.32e-07	Knee OA (Zengini 2018)	0.00502976	0.0286249	0.86056
rs4856490	3	84147884	C	T	SOD	-0.1558	0.0319	1.02e-06	Knee OA (Zengini 2018)	-0.0267225	0.0307704	0.38433
rs6597405	6	1059418	A	G	SOD	-0.2414	0.0541	8.13e-06	Knee OA (Zengini 2018)	-0.0792206	0.0538733	0.1384
rs73164157	3	161174603	C	A	SOD	0.4627	0.0951	1.15e-06	Knee OA (Zengini 2018)	-0.108992	0.0918115	0.229958
rs7523327	1	195393613	A	G	SOD	-0.1164	0.0249	2.82e-06	Knee OA (Zengini 2018)	0.0293948	0.0237739	0.216284
rs9805102	12	39015673	A	G	SOD	-0.2928	0.0647	6.03e-06	Knee OA (Zengini 2018)	-0.0118295	0.0634293	0.851877
rs10069690	5	1279790	T	C	Albumin	0.0256734	0.00471521	5.2e-08	Knee OA (Zengini 2018)	-0.00160307	0.0271174	0.952845
rs10419198	19	50038017	T	C	Albumin	-0.0559249	0.0047272	2.7e-32	Knee OA (Zengini 2018)	0.022075	0.0274068	0.421042
rs10485255	6	152530077	T	A	Albumin	0.0320445	0.00721092	8.8e-06	Knee OA (Zengini 2018)	0.0220323	0.0412439	0.593879
rs10518679	15	40382441	C	T	Albumin	0.0268431	0.00575268	3.1e-06	Knee OA (Zengini 2018)	-0.0123232	0.0331659	0.709977
rs10761716	10	64882300	G	C	Albumin	-0.0187649	0.0041634	6.6e-06	Knee OA (Zengini 2018)	0.00405944	0.0240165	0.865782
rs10796927	1	154630498	C	T	Albumin	0.0241302	0.00459843	1.5e-07	Knee OA (Zengini 2018)	0.00418567	0.0262238	0.873207
rs10828249	10	21824727	A	G	Albumin	-0.0216302	0.00434783	6.5e-07	Knee OA (Zengini 2018)	0.0546635	0.0249009	0.0283792
rs10898	18	9536249	T	C	Albumin	0.0219704	0.00475738	3.9e-06	Knee OA (Zengini 2018)	0.00354343	0.0272909	0.896609
rs10925062	1	247658978	C	G	Albumin	0.0244581	0.00543007	6.7e-06	Knee OA (Zengini 2018)	0.0601885	0.0308139	0.0516345
rs10965289	9	22202907	C	G	Albumin	0.0210186	0.00461022	5.1e-06	Knee OA (Zengini 2018)	-0.0233902	0.0266688	0.37994
rs11048591	12	26734991	C	A	Albumin	0.0212942	0.00438373	1.2e-06	Knee OA (Zengini 2018)	0.0258075	0.0252967	0.308026
rs11121396	1	9450899	C	T	Albumin	0.0201616	0.00422209	1.8e-06	Knee OA (Zengini 2018)	-0.047509	0.0243086	0.0504243
rs11128594	3	12303417	G	A	Albumin	-0.0359885	0.00523496	6.2e-12	Knee OA (Zengini 2018)	0.0288485	0.0298254	0.334223
rs112026770	20	16589003	A	G	Albumin	-0.0312658	0.00583625	8.5e-08	Knee OA (Zengini 2018)	0.0303753	0.0328982	0.356917
rs114614345	4	117404171	G	C	Albumin	-0.0636238	0.0141733	7.2e-06	Knee OA (Zengini 2018)	-0.117718	0.110734	0.280467
rs114949263	7	150498245	C	T	Albumin	0.0499753	0.00658947	3.3e-14	Knee OA (Zengini 2018)	0.0265011	0.0377328	0.483345
rs115744844	3	48632756	C	A	Albumin	0.0917847	0.0175838	1.8e-07	Knee OA (Zengini 2018)	0.110135	0.0962901	0.257686
rs11589479	1	155033308	A	G	Albumin	0.0349953	0.00554322	2.7e-10	Knee OA (Zengini 2018)	-0.0377506	0.0323902	0.242582
rs116446940	2	103787181	C	T	Albumin	-0.107534	0.0228622	2.6e-06	Knee OA (Zengini 2018)	0.302329	0.134595	0.0296859
rs116907708	15	96657060	A	G	Albumin	0.127496	0.027733	4.3e-06	Knee OA (Zengini 2018)	0.0619181	0.147003	0.675503
rs12433544	14	72754711	A	T	Albumin	0.0209287	0.00428646	1e-06	Knee OA (Zengini 2018)	-0.000886888	0.0248333	0.971478
rs12548816	8	18229188	C	T	Albumin	-0.0290845	0.00657763	9.8e-06	Knee OA (Zengini 2018)	-0.0181844	0.0375408	0.627599
rs1260326	2	27730940	C	T	Albumin	-0.0444079	0.00422344	7.4e-26	Knee OA (Zengini 2018)	0.0582571	0.0242528	0.0161432
rs12613605	2	43358910	T	G	Albumin	0.0231752	0.00503022	4.1e-06	Knee OA (Zengini 2018)	0.0422771	0.0286928	0.141556
rs13079232	3	59564008	G	C	Albumin	-0.0233995	0.00480045	1.1e-06	Knee OA (Zengini 2018)	-0.00914336	0.0274181	0.738652
rs13108218	4	3443931	G	A	Albumin	-0.0281529	0.00427562	4.6e-11	Knee OA (Zengini 2018)	-3.81e-05	0.0247366	0.998922
rs13216769	6	55456212	A	G	Albumin	-0.0649541	0.0144796	7.3e-06	Knee OA (Zengini 2018)	0.0909659	0.0819776	0.271138
rs137957801	22	29527758	G	A	Albumin	-0.0366136	0.00750063	1.1e-06	Knee OA (Zengini 2018)	-0.0347789	0.0432573	0.42002
rs139974673	15	44027885	C	T	Albumin	0.120695	0.0130233	1.9e-20	Knee OA (Zengini 2018)	-0.0102548	0.0770459	0.893715
rs140567911	19	13204404	C	T	Albumin	-0.053586	0.0108497	7.9e-07	Knee OA (Zengini 2018)	0.0298444	0.0624863	0.633889
rs142455447	2	218250750	T	C	Albumin	-0.0618784	0.0136748	6e-06	Knee OA (Zengini 2018)	0.0827576	0.0775031	0.289323
rs142925250	17	43563606	T	A	Albumin	-0.0292919	0.005311	3.5e-08	Knee OA (Zengini 2018)	-0.0290255	0.0310279	0.348559
rs1455590	11	106869973	T	C	Albumin	0.0230297	0.00493391	3e-06	Knee OA (Zengini 2018)	-0.0118008	0.0286435	0.680158
rs146011582	8	57880343	T	G	Albumin	0.0638157	0.0141094	6.1e-06	Knee OA (Zengini 2018)	-0.0888466	0.0816025	0.271523
rs1461729	8	9187242	G	A	Albumin	0.0603088	0.0068704	1.7e-18	Knee OA (Zengini 2018)	-0.0304653	0.0388644	0.434222
rs147470579	3	108569120	C	T	Albumin	0.119076	0.0265825	7.5e-06	Knee OA (Zengini 2018)	0.249651	0.147456	0.0983626
rs150636936	11	15834083	A	T	Albumin	-0.101918	0.0229399	8.9e-06	Knee OA (Zengini 2018)	-0.0908787	0.139745	0.51076
rs150687233	6	23121847	T	C	Albumin	0.0199376	0.00435002	4.6e-06	Knee OA (Zengini 2018)	-0.0413149	0.0248686	0.0962055
rs17577690	4	37653028	A	T	Albumin	0.0284131	0.00635835	7.9e-06	Knee OA (Zengini 2018)	0.00693593	0.0362991	0.848545
rs17580	14	94847262	A	T	Albumin	0.145105	0.00967283	7.2e-51	Knee OA (Zengini 2018)	0.0133717	0.0553666	0.809382
rs1791936	11	72877964	A	G	Albumin	0.0228082	0.00421854	6.4e-08	Knee OA (Zengini 2018)	0.00422689	0.0241831	0.861234
rs182650923	17	61578721	T	C	Albumin	-0.0281449	0.0060049	2.8e-06	Knee OA (Zengini 2018)	0.0583364	0.0336273	0.0840775
rs186663077	7	35718144	T	C	Albumin	0.0854356	0.0172197	7e-07	Knee OA (Zengini 2018)	-0.0927149	0.10122	0.355024
rs188478345	6	312347	G	T	Albumin	0.0408301	0.00912567	7.7e-06	Knee OA (Zengini 2018)	-0.123738	0.051637	0.0151363
rs190366150	16	86242661	T	C	Albumin	-0.0828637	0.0172994	1.7e-06	Knee OA (Zengini 2018)	0.0166594	0.10075	0.868896
rs1922488	5	103473572	C	A	Albumin	-0.020693	0.00467515	9.6e-06	Knee OA (Zengini 2018)	-0.0185157	0.0267413	0.489047
rs1925101	13	97020768	T	A	Albumin	-0.0204167	0.00455693	7.5e-06	Knee OA (Zengini 2018)	0.0365091	0.0262519	0.164768
rs1962003	7	22562691	A	C	Albumin	-0.0224076	0.0045292	7.5e-07	Knee OA (Zengini 2018)	0.00895607	0.0262412	0.732784
rs2112469	5	122933256	A	G	Albumin	0.019141	0.00415974	4.2e-06	Knee OA (Zengini 2018)	0.00313744	0.0238873	0.895538
rs2116327	4	90228697	A	G	Albumin	0.0220371	0.00440409	5.6e-07	Knee OA (Zengini 2018)	0.00511297	0.0252692	0.839678
rs2316307	8	117082987	C	T	Albumin	-0.0210809	0.00427239	8e-07	Knee OA (Zengini 2018)	0.00568992	0.0244668	0.816081
rs2556569	15	44895326	T	C	Albumin	-0.048338	0.00991465	1.1e-06	Knee OA (Zengini 2018)	0.000842292	0.0550725	0.987872
rs2691584	7	17816817	C	T	Albumin	0.0222855	0.00419618	1.1e-07	Knee OA (Zengini 2018)	-0.0241715	0.0239661	0.312954
rs28929474	14	94844947	T	C	Albumin	0.428915	0.0147921	7.29e-185	Knee OA (Zengini 2018)	-0.0634728	0.0835317	0.444557
rs2933243	12	56860577	A	G	Albumin	0.0303081	0.0053382	1.4e-08	Knee OA (Zengini 2018)	-0.0190349	0.0308363	0.536539
rs34284056	18	60203855	A	C	Albumin	0.026938	0.00464163	6.5e-09	Knee OA (Zengini 2018)	0.033819	0.0265598	0.203536
rs34754216	1	161575538	T	C	Albumin	-0.0302553	0.0042924	1.8e-12	Knee OA (Zengini 2018)	-0.0129431	0.0243387	0.594784
rs3740688	11	47380340	T	G	Albumin	0.0321874	0.00414786	8.5e-15	Knee OA (Zengini 2018)	0.019744	0.0237446	0.405593
rs3749748	5	127350549	T	C	Albumin	-0.023417	0.00481436	1.2e-06	Knee OA (Zengini 2018)	0.0178343	0.0273007	0.513969
rs3768321	1	40035928	T	G	Albumin	-0.0314995	0.00520982	1.5e-09	Knee OA (Zengini 2018)	0.0603094	0.0298219	0.0438844
rs3818871	14	51402055	A	G	Albumin	-0.0215098	0.00461182	3.1e-06	Knee OA (Zengini 2018)	0.0167858	0.0264229	0.525545
rs4470390	20	62707481	G	A	Albumin	-0.0255899	0.00490821	1.9e-07	Knee OA (Zengini 2018)	0.0775351	0.0287613	0.00677252
rs4760254	12	57766392	C	G	Albumin	-0.0216804	0.00482947	7.1e-06	Knee OA (Zengini 2018)	0.0235235	0.0278698	0.399199
rs4807570	19	1123652	A	G	Albumin	-0.023391	0.00516215	5.9e-06	Knee OA (Zengini 2018)	0.0396274	0.0292999	0.177213
rs4886992	15	78325229	C	T	Albumin	-0.0316658	0.00510933	5.7e-10	Knee OA (Zengini 2018)	0.0248773	0.0291099	0.39345
rs4889554	16	31819166	C	T	Albumin	0.0209935	0.00463566	5.9e-06	Knee OA (Zengini 2018)	-0.0291605	0.026471	0.271265
rs536500508	18	57150129	T	A	Albumin	0.0458459	0.00819714	2.2e-08	Knee OA (Zengini 2018)	0.0326459	0.0468911	0.487746
rs555754	6	160769423	A	G	Albumin	-0.0205267	0.00414669	7.4e-07	Knee OA (Zengini 2018)	-0.00932196	0.023667	0.693649
rs55881006	4	74222782	A	G	Albumin	-0.0695923	0.0114547	1.2e-09	Knee OA (Zengini 2018)	-0.0199636	0.0656356	0.760552
rs56347111	1	221061116	A	C	Albumin	0.0227383	0.00488513	3.2e-06	Knee OA (Zengini 2018)	-0.0439645	0.0281908	0.117958
rs565840574	10	17848398	G	A	Albumin	0.0271702	0.00531181	3.1e-07	Knee OA (Zengini 2018)	0.00869881	0.0288281	0.762887
rs565840574	10	17848398	G	A	Albumin	0.0271702	0.00531181	3.1e-07	Knee OA (Zengini 2018)	-0.00337457	0.0332608	0.919376
rs57274629	1	66110292	G	A	Albumin	0.0286584	0.00435395	4.6e-11	Knee OA (Zengini 2018)	-0.0280361	0.0250256	0.262167
rs58087925	14	105983096	T	C	Albumin	-0.0229299	0.00488281	2.7e-06	Knee OA (Zengini 2018)	0.0206708	0.0283907	0.467058
rs58546652	1	247601778	T	C	Albumin	-0.0253582	0.00427752	3.1e-09	Knee OA (Zengini 2018)	0.0124223	0.0246094	0.613592
rs58895965	19	35551428	A	C	Albumin	0.0633893	0.00545847	3.5e-31	Knee OA (Zengini 2018)	-0.0155407	0.03122	0.618285
rs59916403	2	242370751	T	G	Albumin	-0.0211051	0.00433104	1.1e-06	Knee OA (Zengini 2018)	0.034396	0.0245674	0.161886
rs607087	1	109776532	T	C	Albumin	-0.0218047	0.00454266	1.6e-06	Knee OA (Zengini 2018)	0.0116304	0.026138	0.656502
rs61653336	17	40296923	A	G	Albumin	-0.0369604	0.00556946	3.2e-11	Knee OA (Zengini 2018)	0.00895593	0.0318402	0.778623
rs631695	11	69283303	G	T	Albumin	0.019736	0.00418738	2.4e-06	Knee OA (Zengini 2018)	-0.00196169	0.024011	0.93491
rs633683	11	118504742	C	T	Albumin	0.0207685	0.00422081	8.6e-07	Knee OA (Zengini 2018)	0.0380382	0.0242147	0.115906
rs648997	12	111976776	T	C	Albumin	0.026539	0.00479752	3.2e-08	Knee OA (Zengini 2018)	0.0115075	0.0274479	0.675198
rs6519133	22	39096602	C	T	Albumin	0.0212412	0.00422785	5.1e-07	Knee OA (Zengini 2018)	0.0332068	0.024298	0.171995
rs6734238	2	113841030	G	A	Albumin	-0.0246448	0.00421347	4.9e-09	Knee OA (Zengini 2018)	-0.0246064	0.0242889	0.310772
rs67768503	19	2542552	T	C	Albumin	-0.0266994	0.00603712	9.8e-06	Knee OA (Zengini 2018)	0.0173696	0.0349958	0.620098
rs6855246	4	103112470	G	A	Albumin	-0.0406328	0.0078869	2.6e-07	Knee OA (Zengini 2018)	-0.0246176	0.0450127	0.583622
rs6871112	5	72125370	G	C	Albumin	-0.0393009	0.00413599	2.1e-21	Knee OA (Zengini 2018)	0.00327718	0.023774	0.890313
rs6935537	6	44054459	C	T	Albumin	-0.0279125	0.00522502	9.2e-08	Knee OA (Zengini 2018)	0.0147904	0.030221	0.624859
rs6939158	6	31299310	C	G	Albumin	-0.0524585	0.0107551	1.1e-06	Knee OA (Zengini 2018)	-0.019085	0.0535119	0.720892
rs72623855	19	35445211	A	G	Albumin	-0.0489824	0.0105023	3.1e-06	Knee OA (Zengini 2018)	0.0139968	0.0606615	0.817758
rs72842819	17	7328821	C	A	Albumin	0.0343364	0.00637379	7.2e-08	Knee OA (Zengini 2018)	-0.0183525	0.0372208	0.621448
rs72965335	6	117722534	C	T	Albumin	-0.0303632	0.00673692	6.6e-06	Knee OA (Zengini 2018)	-0.0380052	0.0392559	0.33145
rs73225023	12	121127914	T	C	Albumin	-0.0377307	0.00743304	3.9e-07	Knee OA (Zengini 2018)	-0.0204625	0.0435023	0.63751
rs7329404	13	81281320	A	G	Albumin	-0.0270677	0.00609483	9e-06	Knee OA (Zengini 2018)	0.0158746	0.0344418	0.645263
rs74830109	9	118527846	A	G	Albumin	-0.0727666	0.0162451	7.5e-06	Knee OA (Zengini 2018)	0.111464	0.0930413	0.235606
rs74892229	17	16854480	A	G	Albumin	-0.0514658	0.00682197	4.6e-14	Knee OA (Zengini 2018)	0.0110698	0.0392055	0.777863
rs7599	19	36038390	G	A	Albumin	-0.0222618	0.00427861	2e-07	Knee OA (Zengini 2018)	0.00773425	0.0244978	0.75217
rs76215887	1	202557363	T	C	Albumin	0.0422989	0.00954059	9.3e-06	Knee OA (Zengini 2018)	0.0351092	0.0540734	0.517451
rs77542162	17	67081278	G	A	Albumin	-0.156008	0.0138898	2.8e-29	Knee OA (Zengini 2018)	-0.0161378	0.0803692	0.840619
rs77849807	4	26152727	G	A	Albumin	0.080116	0.0168703	2e-06	Knee OA (Zengini 2018)	-0.0832779	0.0991557	0.397148
rs79687284	1	214150821	C	G	Albumin	0.0566294	0.0113137	5.6e-07	Knee OA (Zengini 2018)	-0.0820358	0.0662081	0.211754
rs8107347	19	18612748	A	G	Albumin	-0.0258045	0.00434366	2.8e-09	Knee OA (Zengini 2018)	0.0263561	0.0247588	0.287464
rs819109	13	30215727	A	G	Albumin	0.0196759	0.00425213	3.7e-06	Knee OA (Zengini 2018)	-0.015676	0.0243006	0.518979
rs9274443	6	32633239	G	C	Albumin	-0.0222047	0.00477708	3.3e-06	Knee OA (Zengini 2018)	-0.0310266	0.0278766	0.264898
rs9389272	6	135459837	A	G	Albumin	0.0271045	0.00525691	2.5e-07	Knee OA (Zengini 2018)	-0.0212322	0.0303154	0.483109
rs9787624	10	22822393	G	T	Albumin	-0.020358	0.00457391	8.6e-06	Knee OA (Zengini 2018)	-0.00246708	0.026165	0.924851
rs9855653	3	23588125	C	T	Albumin	-0.0220889	0.00420644	1.5e-07	Knee OA (Zengini 2018)	0.0223728	0.0241091	0.35321
rs9912287	17	1630992	A	G	Albumin	0.0415659	0.00501919	1.2e-16	Knee OA (Zengini 2018)	0.00611944	0.0287049	0.83124
rs10918963	1	162213867	C	T	CAT	-0.1459	0.031	2.45e-06	Knee OA (Zengini 2018)	-0.00355125	0.0298191	0.905128
rs116670019	4	55966573	T	C	CAT	-0.4967	0.1071	3.55e-06	Knee OA (Zengini 2018)	-0.0543913	0.121323	0.651879
rs116970161	13	100559970	T	G	CAT	0.4723	0.097	1.12e-06	Knee OA (Zengini 2018)	0.1165	0.0937867	0.219666
rs117850844	13	29181873	T	C	CAT	0.3846	0.0844	5.25e-06	Knee OA (Zengini 2018)	-0.266655	0.0764034	0.000329367
rs12205369	6	62099962	T	C	CAT	-0.4638	0.1041	8.32e-06	Knee OA (Zengini 2018)	-0.0618983	0.115824	0.590159
rs12346810	9	32258150	G	A	CAT	0.2117	0.0479	9.77e-06	Knee OA (Zengini 2018)	0.0830643	0.0483887	0.088587
rs13043001	20	14843361	T	A	CAT	0.1263	0.0274	4.17e-06	Knee OA (Zengini 2018)	-0.0066615	0.0261183	0.798731
rs13381678	18	43954046	T	C	CAT	0.1712	0.0366	2.88e-06	Knee OA (Zengini 2018)	0.059655	0.0340534	0.081055
rs146027040	15	41481108	G	C	CAT	0.3764	0.0828	5.5e-06	Knee OA (Zengini 2018)	-0.232302	0.0876494	0.00649127
rs1549981	2	47294762	A	G	CAT	-0.1137	0.0255	8.51e-06	Knee OA (Zengini 2018)	0.00175525	0.0250827	0.944163
rs1685815	7	95605230	A	G	CAT	-0.1454	0.0296	9.12e-07	Knee OA (Zengini 2018)	0.0485325	0.0273602	0.0753564
rs17089624	13	53358100	C	T	CAT	-0.2808	0.0559	5.01e-07	Knee OA (Zengini 2018)	0.0530974	0.0535233	0.32344
rs2745924	11	34399185	T	G	CAT	0.1894	0.0249	2.69e-14	Knee OA (Zengini 2018)	0.00697864	0.0237704	0.769058
rs28549749	7	155308629	C	T	CAT	0.1215	0.0261	3.31e-06	Knee OA (Zengini 2018)	0.0420981	0.0247849	0.0897387
rs4008479	4	37904277	G	T	CAT	-0.1406	0.0313	6.92e-06	Knee OA (Zengini 2018)	0.0388125	0.0284277	0.173084
rs4592441	11	87668824	T	C	CAT	-0.1176	0.0263	7.76e-06	Knee OA (Zengini 2018)	-0.00534184	0.0249681	0.830559
rs4806509	19	54337096	T	G	CAT	0.1429	0.0288	6.76e-07	Knee OA (Zengini 2018)	-0.0296664	0.0273391	0.278414
rs4970968	1	150612360	T	G	CAT	0.1208	0.0258	2.88e-06	Knee OA (Zengini 2018)	-0.00256414	0.0247061	0.917368
rs56106813	7	103451593	T	C	CAT	-0.257	0.0511	5.01e-07	Knee OA (Zengini 2018)	0.0958776	0.0472472	0.0440535
rs5762307	22	28085952	C	T	CAT	0.2742	0.0617	8.71e-06	Knee OA (Zengini 2018)	-0.0104193	0.0652434	0.872995
rs700715	5	132726731	C	T	CAT	-0.1358	0.0262	2.24e-07	Knee OA (Zengini 2018)	-0.00607523	0.0252731	0.810071
rs72819270	5	165205674	T	C	CAT	0.306	0.0691	9.55e-06	Knee OA (Zengini 2018)	0.146099	0.0611572	0.0183641
rs73087640	2	238510855	T	C	CAT	0.1948	0.0414	2.57e-06	Knee OA (Zengini 2018)	0.0342787	0.04042	0.397665
rs7704787	5	171564336	T	C	CAT	-0.129	0.029	8.71e-06	Knee OA (Zengini 2018)	0.00368076	0.0271185	0.892092
rs78515545	9	134983511	T	C	CAT	0.1587	0.0352	6.61e-06	Knee OA (Zengini 2018)	0.0205896	0.033835	0.543433
rs79696893	18	50135271	G	A	CAT	0.3234	0.0707	4.79e-06	Knee OA (Zengini 2018)	0.0345622	0.0642413	0.59178
rs9611237	22	40371639	A	G	CAT	-0.2402	0.0542	9.33e-06	Knee OA (Zengini 2018)	0.0299426	0.0532724	0.575111
rs10023050	4	88064431	G	A	Total_bilirubin	0.067044	0.010603	2.57e-10	Knee OA (Zengini 2018)	0.0650365	0.0241796	0.00721789
rs1012384	17	59196064	A	G	Total_bilirubin	0.070286	0.013691	2.84e-07	Knee OA (Zengini 2018)	0.00502412	0.0312143	0.872085
rs102275	11	61557803	C	T	Total_bilirubin	-0.071055	0.010855	5.93e-11	Knee OA (Zengini 2018)	-0.0155531	0.0248164	0.530639
rs10244586	7	63962398	T	C	Total_bilirubin	0.062445	0.012265	3.56e-07	Knee OA (Zengini 2018)	0.0323555	0.028152	0.249581
rs1047891	2	211540507	A	C	Total_bilirubin	0.08994	0.011147	7.13e-16	Knee OA (Zengini 2018)	0.0401736	0.0253574	0.113623
rs10495928	2	46353166	G	A	Total_bilirubin	-0.054546	0.010974	6.68e-07	Knee OA (Zengini 2018)	0.00606738	0.0249564	0.80795
rs10504255	8	59398461	A	G	Total_bilirubin	-0.049155	0.010969	7.42e-06	Knee OA (Zengini 2018)	0.0319418	0.0251781	0.204066
rs10733608	9	117148430	T	G	Total_bilirubin	-0.053278	0.010453	3.45e-07	Knee OA (Zengini 2018)	-0.0460411	0.02415	0.056521
rs10769315	11	48110367	C	T	Total_bilirubin	0.058682	0.01271	3.9e-06	Knee OA (Zengini 2018)	0.00821723	0.0291949	0.778252
rs10876376	12	53261822	A	G	Total_bilirubin	0.057242	0.010464	4.49e-08	Knee OA (Zengini 2018)	0.019657	0.0239894	0.412458
rs10881578	9	137232535	G	A	Total_bilirubin	-0.059565	0.011489	2.17e-07	Knee OA (Zengini 2018)	0.0160352	0.0262663	0.541816
rs11121	2	27359887	T	C	Total_bilirubin	-0.052818	0.010375	3.57e-07	Knee OA (Zengini 2018)	0.0339189	0.0236973	0.152304
rs11217176	11	119065044	A	G	Total_bilirubin	0.054286	0.011682	3.37e-06	Knee OA (Zengini 2018)	-0.060645	0.0270246	0.0244079
rs11224309	11	100463238	G	C	Total_bilirubin	0.093028	0.01749	1.04e-07	Knee OA (Zengini 2018)	0.0511561	0.0391728	0.193359
rs113117433	2	235225025	T	C	Total_bilirubin	-0.25348	0.038404	4.11e-11	Knee OA (Zengini 2018)	-0.0310704	0.0878895	0.722816
rs114165349	1	27021913	C	G	Total_bilirubin	0.26919	0.034411	5.18e-15	Knee OA (Zengini 2018)	-0.0653464	0.0874595	0.451673
rs11495610	12	66379926	T	C	Total_bilirubin	-0.062958	0.012796	8.66e-07	Knee OA (Zengini 2018)	0.00481719	0.0296544	0.870994
rs11601692	11	113500821	T	C	Total_bilirubin	-0.070605	0.015581	5.86e-06	Knee OA (Zengini 2018)	0.00523542	0.0354311	0.882576
rs11635675	15	63793238	G	T	Total_bilirubin	0.10214	0.010909	7.83e-21	Knee OA (Zengini 2018)	-0.0155459	0.0248229	0.530924
rs11656978	17	53383769	A	G	Total_bilirubin	-0.062145	0.012351	4.87e-07	Knee OA (Zengini 2018)	0.0285177	0.028417	0.316322
rs11727331	4	145091680	A	G	Total_bilirubin	0.12692	0.023654	8.07e-08	Knee OA (Zengini 2018)	0.0548998	0.0539456	0.31123
rs11744385	5	16727373	T	C	Total_bilirubin	-0.095455	0.020758	4.26e-06	Knee OA (Zengini 2018)	0.0420041	0.0470431	0.373578
rs11886047	2	43850590	C	T	Total_bilirubin	0.054763	0.012062	5.62e-06	Knee OA (Zengini 2018)	-0.00754041	0.0276556	0.785037
rs1231204	8	48867273	C	G	Total_bilirubin	-0.11143	0.0239	3.13e-06	Knee OA (Zengini 2018)	-0.0110982	0.053358	0.835391
rs12414160	10	122872599	G	A	Total_bilirubin	-0.16734	0.018355	7.76e-20	Knee OA (Zengini 2018)	-0.0367009	0.0423998	0.385232
rs12673943	7	150810763	C	T	Total_bilirubin	0.049656	0.01082	4.44e-06	Knee OA (Zengini 2018)	-0.01624	0.0248702	0.513572
rs12814270	12	21097329	G	A	Total_bilirubin	0.27958	0.012517	1.96e-110	Knee OA (Zengini 2018)	0.0315409	0.0283897	0.267407
rs12896622	14	97651911	T	C	Total_bilirubin	-0.06607	0.014772	7.72e-06	Knee OA (Zengini 2018)	-0.00257038	0.0336395	0.939049
rs1292043	17	57934169	G	A	Total_bilirubin	-0.089185	0.012889	4.54e-12	Knee OA (Zengini 2018)	0.0161224	0.0292415	0.581753
rs13092376	3	196516288	C	A	Total_bilirubin	0.049805	0.010539	2.29e-06	Knee OA (Zengini 2018)	0.000334881	0.0241713	0.988855
rs13201752	6	28331127	G	A	Total_bilirubin	-0.069985	0.011109	2.99e-10	Knee OA (Zengini 2018)	0.0316415	0.0253994	0.213345
rs1392436	5	122835138	G	A	Total_bilirubin	0.061869	0.01102	1.98e-08	Knee OA (Zengini 2018)	0.0184315	0.0251617	0.464127
rs140237016	19	12353395	T	C	Total_bilirubin	-0.24978	0.044018	1.39e-08	Knee OA (Zengini 2018)	0.0105266	0.0958615	0.912884
rs143663553	2	234475234	G	C	Total_bilirubin	2.513	0.045799	1e-200	Knee OA (Zengini 2018)	-0.160584	0.115147	0.154683
rs145903505	6	57219862	A	G	Total_bilirubin	0.14422	0.032102	7.04e-06	Knee OA (Zengini 2018)	0.0741676	0.0797749	0.356711
rs146900547	2	234697510	A	G	Total_bilirubin	-1.3856	0.046252	6.43e-197	Knee OA (Zengini 2018)	-0.0333368	0.105883	0.751907
rs1474865	17	76118887	C	G	Total_bilirubin	-0.10115	0.016244	4.75e-10	Knee OA (Zengini 2018)	0.0433482	0.0366618	0.238593
rs149767042	2	234520774	A	G	Total_bilirubin	2.3396	0.031325	1e-200	Knee OA (Zengini 2018)	-0.092595	0.0744113	0.20909
rs1519818	15	78541745	A	G	Total_bilirubin	0.050529	0.010636	2.03e-06	Knee OA (Zengini 2018)	-0.0247879	0.024439	0.310687
rs1535836	9	13616431	A	G	Total_bilirubin	0.063668	0.014189	7.22e-06	Knee OA (Zengini 2018)	0.0743764	0.03284	0.0227887
rs1549883	5	158226654	C	A	Total_bilirubin	-0.058091	0.013003	7.91e-06	Knee OA (Zengini 2018)	0.0423319	0.0301024	0.158556
rs1688264	19	49209560	G	T	Total_bilirubin	0.063553	0.010437	1.14e-09	Knee OA (Zengini 2018)	0.000280326	0.0239437	0.990667
rs16947051	17	61790917	C	G	Total_bilirubin	-0.052902	0.01096	1.39e-06	Knee OA (Zengini 2018)	-0.00365158	0.0250381	0.884033
rs17316633	4	110825634	A	G	Total_bilirubin	0.074281	0.011749	2.58e-10	Knee OA (Zengini 2018)	-0.00736227	0.0268703	0.784014
rs17476364	10	71094504	C	T	Total_bilirubin	0.30981	0.016576	6.46e-78	Knee OA (Zengini 2018)	0.0325613	0.038037	0.393151
rs1762486	1	107627697	A	G	Total_bilirubin	0.074524	0.011056	1.58e-11	Knee OA (Zengini 2018)	-0.0578598	0.0253239	0.0225455
rs17862876	2	234657512	T	G	Total_bilirubin	2.4456	0.039366	1e-200	Knee OA (Zengini 2018)	0.00167912	0.0901303	0.985146
rs17869072	2	234918905	C	T	Total_bilirubin	0.29196	0.014604	7.27e-89	Knee OA (Zengini 2018)	0.043697	0.0332499	0.190097
rs1800562	6	26093141	A	G	Total_bilirubin	0.22095	0.019256	1.8e-30	Knee OA (Zengini 2018)	0.0490724	0.0414359	0.238199
rs1800961	20	43042364	T	C	Total_bilirubin	0.26213	0.029694	1.07e-18	Knee OA (Zengini 2018)	0.0375463	0.0673328	0.578388
rs1807609	22	29131129	C	T	Total_bilirubin	0.068569	0.011325	1.41e-09	Knee OA (Zengini 2018)	0.0637304	0.0262151	0.014773
rs1810504	20	17845072	C	G	Total_bilirubin	0.071082	0.014363	7.46e-07	Knee OA (Zengini 2018)	-0.0379322	0.0329868	0.251376
rs181207	16	28513530	T	C	Total_bilirubin	-0.068298	0.01101	5.54e-10	Knee OA (Zengini 2018)	0.0080747	0.0250806	0.747555
rs1848984	9	94063651	T	A	Total_bilirubin	0.14173	0.01324	9.73e-27	Knee OA (Zengini 2018)	-0.016105	0.0302167	0.593662
rs1874121	1	220969049	T	C	Total_bilirubin	0.085054	0.010968	8.88e-15	Knee OA (Zengini 2018)	0.0125825	0.0252648	0.618604
rs1896995	10	65365385	T	C	Total_bilirubin	-0.13685	0.010427	2.41e-39	Knee OA (Zengini 2018)	-0.00611714	0.02391	0.79807
rs190591485	2	234490058	C	T	Total_bilirubin	2.3287	0.030129	1e-200	Knee OA (Zengini 2018)	-0.0290927	0.0704451	0.678664
rs1923733	13	112582344	T	C	Total_bilirubin	-0.047584	0.010469	5.49e-06	Knee OA (Zengini 2018)	-0.0197446	0.0241425	0.413384
rs1932225	6	86438764	A	T	Total_bilirubin	0.054612	0.011148	9.64e-07	Knee OA (Zengini 2018)	0.040038	0.0255839	0.117032
rs1968671	8	42457590	G	T	Total_bilirubin	0.057086	0.010582	6.88e-08	Knee OA (Zengini 2018)	0.0547085	0.0243766	0.024653
rs2010127	16	19442305	C	T	Total_bilirubin	-0.064651	0.013781	2.72e-06	Knee OA (Zengini 2018)	0.0058734	0.0318254	0.853526
rs201105065	12	20862536	T	C	Total_bilirubin	0.060047	0.011573	2.12e-07	Knee OA (Zengini 2018)	-0.0159418	0.0263314	0.545145
rs2061298	4	183398861	G	A	Total_bilirubin	0.051319	0.011095	3.74e-06	Knee OA (Zengini 2018)	-0.0142741	0.0254149	0.574165
rs2068888	10	94839642	A	G	Total_bilirubin	0.12072	0.010409	4.27e-31	Knee OA (Zengini 2018)	-0.00101012	0.023823	0.966178
rs2087826	4	145639318	A	G	Total_bilirubin	0.049707	0.010384	1.7e-06	Knee OA (Zengini 2018)	-0.00688536	0.0238052	0.77241
rs2235567	1	6652718	A	G	Total_bilirubin	-0.05502	0.010819	3.67e-07	Knee OA (Zengini 2018)	-0.00792946	0.024844	0.749544
rs2255319	21	30539782	T	A	Total_bilirubin	-0.055894	0.010389	7.44e-08	Knee OA (Zengini 2018)	0.0176794	0.0237675	0.456942
rs2296804	6	42931261	G	C	Total_bilirubin	-0.068245	0.010526	8.99e-11	Knee OA (Zengini 2018)	0.0487476	0.0241184	0.0430437
rs2321536	3	156791268	T	C	Total_bilirubin	-0.057829	0.011054	1.68e-07	Knee OA (Zengini 2018)	-0.0438008	0.0259581	0.091241
rs2535613	17	15868225	G	A	Total_bilirubin	-0.059498	0.011214	1.12e-07	Knee OA (Zengini 2018)	-0.00753587	0.0261186	0.772996
rs2587534	1	234849339	A	G	Total_bilirubin	0.07894	0.010415	3.48e-14	Knee OA (Zengini 2018)	0.00235741	0.0239492	0.921343
rs2657878	12	56866962	T	C	Total_bilirubin	0.064001	0.013575	2.42e-06	Knee OA (Zengini 2018)	-0.00582824	0.0312922	0.85219
rs2670430	4	69689122	G	C	Total_bilirubin	0.11171	0.015836	1.74e-12	Knee OA (Zengini 2018)	-0.036019	0.0359274	0.317353
rs2738783	20	62308612	G	T	Total_bilirubin	-0.057726	0.012727	5.75e-06	Knee OA (Zengini 2018)	0.0295755	0.0295232	0.315578
rs2792703	10	113931690	T	C	Total_bilirubin	-0.073408	0.011563	2.18e-10	Knee OA (Zengini 2018)	0.00498671	0.0265839	0.85117
rs28910284	22	43116989	A	G	Total_bilirubin	0.056221	0.011737	1.67e-06	Knee OA (Zengini 2018)	0.0430577	0.0268616	0.109618
rs2968478	16	88858646	G	T	Total_bilirubin	-0.072259	0.010697	1.43e-11	Knee OA (Zengini 2018)	0.0399957	0.0245056	0.102391
rs3106819	3	168934639	A	C	Total_bilirubin	0.047216	0.010405	5.68e-06	Knee OA (Zengini 2018)	0.00179054	0.0238744	0.940182
rs340005	15	60878030	A	G	Total_bilirubin	-0.09449	0.010671	8.41e-19	Knee OA (Zengini 2018)	-0.0159738	0.0242855	0.510857
rs34265667	8	41542093	A	G	Total_bilirubin	0.25461	0.028319	2.47e-19	Knee OA (Zengini 2018)	-0.133518	0.0670821	0.0436868
rs34388126	6	73783789	G	A	Total_bilirubin	0.1506	0.03368	7.77e-06	Knee OA (Zengini 2018)	-0.0924609	0.0864147	0.278945
rs34407071	18	24327974	T	C	Total_bilirubin	-0.051002	0.01126	5.92e-06	Knee OA (Zengini 2018)	-0.0186937	0.0256544	0.465904
rs34473081	5	111112654	A	G	Total_bilirubin	0.049853	0.010584	2.47e-06	Knee OA (Zengini 2018)	-0.0013188	0.0241938	0.956503
rs34755157	9	137113606	T	C	Total_bilirubin	-0.072606	0.013869	1.65e-07	Knee OA (Zengini 2018)	0.0463	0.0317581	0.146096
rs35115456	13	104386842	T	G	Total_bilirubin	-0.12798	0.023742	7.04e-08	Knee OA (Zengini 2018)	0.0609286	0.0540249	0.262064
rs372338580	2	108512843	T	C	Total_bilirubin	0.10669	0.022556	2.25e-06	Knee OA (Zengini 2018)	-0.00631898	0.0515454	0.90219
rs3735964	8	19824045	A	C	Total_bilirubin	-0.081675	0.016807	1.18e-06	Knee OA (Zengini 2018)	0.0290374	0.0381201	0.447228
rs3768321	1	40035928	T	G	Total_bilirubin	-0.069753	0.01306	9.25e-08	Knee OA (Zengini 2018)	0.0603094	0.0298219	0.0438844
rs377713736	1	110243528	C	T	Total_bilirubin	-0.0601	0.012427	1.32e-06	Knee OA (Zengini 2018)	-0.0130998	0.0282864	0.643099
rs3795503	1	180905694	T	C	Total_bilirubin	0.049396	0.011156	9.53e-06	Knee OA (Zengini 2018)	-0.0153347	0.0256727	0.550064
rs3851298	1	203665047	C	T	Total_bilirubin	-0.082347	0.017455	2.39e-06	Knee OA (Zengini 2018)	0.0116701	0.0407653	0.774455
rs4098025	10	5254820	C	A	Total_bilirubin	0.064759	0.014338	6.29e-06	Knee OA (Zengini 2018)	0.0200088	0.0325027	0.538698
rs4149056	12	21331549	C	T	Total_bilirubin	0.62359	0.014427	1e-200	Knee OA (Zengini 2018)	-0.0188812	0.0329841	0.566496
rs4410790	7	17284577	C	T	Total_bilirubin	-0.12041	0.010769	5.05e-29	Knee OA (Zengini 2018)	0.012499	0.0246638	0.612195
rs4475971	12	20734763	A	G	Total_bilirubin	-0.08689	0.010507	1.35e-16	Knee OA (Zengini 2018)	-0.0299335	0.0239852	0.212165
rs450244	11	2940492	C	T	Total_bilirubin	-0.21226	0.018239	2.68e-31	Knee OA (Zengini 2018)	0.00777093	0.0420139	0.853169
rs4695913	4	175086260	A	C	Total_bilirubin	-0.053351	0.010435	3.18e-07	Knee OA (Zengini 2018)	0.0293511	0.0239024	0.219335
rs4722564	7	26047463	T	G	Total_bilirubin	-0.077373	0.017287	7.61e-06	Knee OA (Zengini 2018)	0.00881799	0.0386068	0.819456
rs4724799	7	1274582	A	G	Total_bilirubin	-0.058204	0.012944	6.91e-06	Knee OA (Zengini 2018)	0.0595772	0.0300804	0.0468015
rs4791212	17	65975385	T	C	Total_bilirubin	-0.078223	0.012878	1.25e-09	Knee OA (Zengini 2018)	-0.00428738	0.0293501	0.883831
rs4858819	3	48478088	T	C	Total_bilirubin	0.060353	0.011791	3.08e-07	Knee OA (Zengini 2018)	-0.025955	0.0272342	0.339946
rs4874171	8	144692900	T	C	Total_bilirubin	-0.053571	0.010788	6.85e-07	Knee OA (Zengini 2018)	0.00114926	0.0248472	0.963125
rs4919820	19	657588	G	T	Total_bilirubin	0.066318	0.014265	3.33e-06	Knee OA (Zengini 2018)	0.0323501	0.0330132	0.326033
rs4925546	1	247602968	G	A	Total_bilirubin	-0.066518	0.010745	6.01e-10	Knee OA (Zengini 2018)	0.0118901	0.024625	0.629092
rs4945881	6	111791463	A	G	Total_bilirubin	-0.063457	0.013366	2.06e-06	Knee OA (Zengini 2018)	0.0278138	0.0303933	0.360947
rs499974	11	75455021	A	C	Total_bilirubin	0.11364	0.014275	1.71e-15	Knee OA (Zengini 2018)	0.072363	0.032081	0.02476
rs5023360	4	124770790	A	T	Total_bilirubin	-0.086621	0.016666	2.02e-07	Knee OA (Zengini 2018)	0.0324435	0.0373922	0.386809
rs536899661	2	158354839	A	C	Total_bilirubin	0.13402	0.025494	1.47e-07	Knee OA (Zengini 2018)	-0.100441	0.0601628	0.091601
rs55649657	7	21607283	G	C	Total_bilirubin	0.091747	0.012514	2.28e-13	Knee OA (Zengini 2018)	-0.0156397	0.0289793	0.589078
rs55781538	2	234640176	C	T	Total_bilirubin	2.4919	0.035572	1e-200	Knee OA (Zengini 2018)	0.143535	0.0803995	0.078233
rs55889152	14	75310316	T	C	Total_bilirubin	0.082176	0.017106	1.56e-06	Knee OA (Zengini 2018)	-0.0174396	0.0394367	0.65788
rs55974805	7	133771130	T	C	Total_bilirubin	0.058711	0.012041	1.08e-06	Knee OA (Zengini 2018)	0.0122874	0.0276719	0.657208
rs56389940	16	81259152	A	C	Total_bilirubin	-0.057734	0.011076	1.86e-07	Knee OA (Zengini 2018)	0.00894655	0.0253089	0.723801
rs59616136	19	17252041	A	G	Total_bilirubin	0.13158	0.018229	5.28e-13	Knee OA (Zengini 2018)	0.0180177	0.0402005	0.654482
rs6000553	22	37469192	G	A	Total_bilirubin	0.09098	0.010417	2.48e-18	Knee OA (Zengini 2018)	0.0294033	0.023879	0.218091
rs6073504	20	43302252	G	A	Total_bilirubin	-0.048072	0.010779	8.21e-06	Knee OA (Zengini 2018)	0.000263657	0.0246292	0.99161
rs61061000	19	19283268	T	C	Total_bilirubin	0.082793	0.016571	5.85e-07	Knee OA (Zengini 2018)	0.0130865	0.0380333	0.73105
rs6129760	20	39746403	G	A	Total_bilirubin	0.06559	0.011094	3.38e-09	Knee OA (Zengini 2018)	-0.0534986	0.0254051	0.0348329
rs61984409	14	64730021	C	A	Total_bilirubin	-0.050682	0.010781	2.59e-06	Knee OA (Zengini 2018)	-0.0504155	0.0248673	0.0423068
rs62020701	15	43259081	C	G	Total_bilirubin	-0.085051	0.017444	1.08e-06	Knee OA (Zengini 2018)	0.0458956	0.0391756	0.243102
rs62088207	17	73717235	T	C	Total_bilirubin	0.068011	0.014267	1.87e-06	Knee OA (Zengini 2018)	0.00145365	0.032547	0.964434
rs62184373	2	235307337	A	T	Total_bilirubin	-0.11103	0.024751	7.26e-06	Knee OA (Zengini 2018)	0.0829159	0.055372	0.137091
rs62192912	2	234144942	T	C	Total_bilirubin	-0.713	0.011407	1e-200	Knee OA (Zengini 2018)	-0.00785552	0.0264026	0.76599
rs62396718	6	41633203	C	T	Total_bilirubin	-0.079482	0.017083	3.28e-06	Knee OA (Zengini 2018)	-0.0128027	0.0392534	0.74405
rs662138	6	160564476	G	C	Total_bilirubin	-0.098706	0.013262	9.89e-14	Knee OA (Zengini 2018)	-0.0218831	0.0306038	0.473973
rs6750065	2	64889908	T	C	Total_bilirubin	0.083615	0.011809	1.44e-12	Knee OA (Zengini 2018)	0.0177401	0.0271103	0.512512
rs6750559	2	113841532	A	G	Total_bilirubin	-0.07904	0.010621	9.95e-14	Knee OA (Zengini 2018)	-0.0277049	0.0245167	0.258135
rs6762415	3	133478557	G	T	Total_bilirubin	-0.050622	0.010412	1.16e-06	Knee OA (Zengini 2018)	0.0245595	0.0237962	0.301929
rs6802898	3	12391207	T	C	Total_bilirubin	-0.088014	0.015789	2.49e-08	Knee OA (Zengini 2018)	0.0149414	0.0357202	0.676074
rs6822348	4	100053894	T	A	Total_bilirubin	-0.066919	0.011303	3.22e-09	Knee OA (Zengini 2018)	0.0125051	0.0261909	0.632853
rs687339	3	135932359	T	C	Total_bilirubin	-0.19337	0.012362	3.92e-55	Knee OA (Zengini 2018)	0.0809776	0.0285676	0.00439633
rs6926614	6	127019846	A	G	Total_bilirubin	-0.069998	0.013264	1.31e-07	Knee OA (Zengini 2018)	0.012222	0.030351	0.686951
rs6943025	7	98037557	A	T	Total_bilirubin	0.086979	0.015038	7.3e-09	Knee OA (Zengini 2018)	-0.0393098	0.0341492	0.251017
rs6955627	7	92577760	T	C	Total_bilirubin	-0.08746	0.01929	5.79e-06	Knee OA (Zengini 2018)	0.0105901	0.0430612	0.805908
rs6987080	8	131026459	G	C	Total_bilirubin	0.051932	0.010477	7.17e-07	Knee OA (Zengini 2018)	0.028548	0.0240259	0.234883
rs7047279	9	97249230	C	T	Total_bilirubin	0.055414	0.010511	1.35e-07	Knee OA (Zengini 2018)	0.00216475	0.0240991	0.92843
rs705753	1	202255929	G	C	Total_bilirubin	0.059946	0.01039	7.95e-09	Knee OA (Zengini 2018)	-0.0209998	0.023628	0.37416
rs7139079	12	121415293	A	G	Total_bilirubin	0.071223	0.010581	1.69e-11	Knee OA (Zengini 2018)	-0.00280575	0.0243436	0.908157
rs719928	12	101066078	A	G	Total_bilirubin	0.09489	0.020592	4.07e-06	Knee OA (Zengini 2018)	-0.00158482	0.0473411	0.973189
rs7205582	16	4231609	A	G	Total_bilirubin	0.050693	0.010635	1.87e-06	Knee OA (Zengini 2018)	0.0158843	0.0244422	0.515914
rs7213285	17	27206029	A	G	Total_bilirubin	0.066342	0.014024	2.24e-06	Knee OA (Zengini 2018)	-0.0408445	0.0321024	0.201961
rs7222046	17	7806529	G	A	Total_bilirubin	0.074576	0.010528	1.41e-12	Knee OA (Zengini 2018)	0.00174481	0.0240722	0.94229
rs72681698	14	51207741	C	T	Total_bilirubin	0.27171	0.049611	4.33e-08	Knee OA (Zengini 2018)	-0.22834	0.121859	0.0547898
rs72729610	4	154190965	G	A	Total_bilirubin	-0.067298	0.013893	1.27e-06	Knee OA (Zengini 2018)	-0.000928186	0.0317654	0.976683
rs72835688	6	12811955	T	C	Total_bilirubin	-0.10344	0.022639	4.9e-06	Knee OA (Zengini 2018)	0.0371716	0.0513322	0.470601
rs72844048	11	3105622	A	G	Total_bilirubin	0.18049	0.038848	3.38e-06	Knee OA (Zengini 2018)	-0.0337313	0.091582	0.711553
rs7310615	12	111865049	G	C	Total_bilirubin	-0.13195	0.010439	1.29e-36	Knee OA (Zengini 2018)	-0.0347966	0.0236683	0.141531
rs7312591	12	21663784	C	G	Total_bilirubin	-0.19238	0.02001	6.99e-22	Knee OA (Zengini 2018)	0.0102449	0.04568	0.822391
rs73169738	3	170747095	G	A	Total_bilirubin	0.10188	0.019436	1.59e-07	Knee OA (Zengini 2018)	0.0432192	0.0447391	0.335733
rs738409	22	44324727	G	C	Total_bilirubin	0.063153	0.012572	5.08e-07	Knee OA (Zengini 2018)	0.010391	0.0286974	0.717441
rs73971708	2	170580483	G	A	Total_bilirubin	0.067166	0.013783	1.1e-06	Knee OA (Zengini 2018)	-0.0297912	0.031838	0.348465
rs74580294	12	122622795	G	A	Total_bilirubin	0.10635	0.023569	6.42e-06	Knee OA (Zengini 2018)	-0.0159708	0.0537813	0.766173
rs75130623	2	234630477	T	C	Total_bilirubin	-1.3251	0.041634	1e-200	Knee OA (Zengini 2018)	0.105773	0.0921124	0.256453
rs7526446	1	63167984	A	C	Total_bilirubin	0.069682	0.010899	1.63e-10	Knee OA (Zengini 2018)	-0.056644	0.0248561	0.0228534
rs76083814	15	38010436	T	C	Total_bilirubin	0.084672	0.017836	2.06e-06	Knee OA (Zengini 2018)	0.00861935	0.041108	0.83404
rs76384978	2	234139631	G	A	Total_bilirubin	0.5002	0.04454	2.93e-29	Knee OA (Zengini 2018)	-0.049007	0.104217	0.636584
rs76895963	12	4384844	G	T	Total_bilirubin	0.22519	0.039771	1.5e-08	Knee OA (Zengini 2018)	0.0950067	0.0895795	0.293682
rs7718022	5	147941845	C	G	Total_bilirubin	0.046073	0.010371	8.9e-06	Knee OA (Zengini 2018)	0.0300219	0.0235992	0.203251
rs7770144	6	6959748	A	G	Total_bilirubin	-0.053956	0.010415	2.22e-07	Knee OA (Zengini 2018)	0.0155729	0.0239244	0.515149
rs7832658	8	119179464	G	A	Total_bilirubin	-0.098637	0.021737	5.69e-06	Knee OA (Zengini 2018)	-0.0105848	0.0503953	0.833471
rs78480755	8	41687828	G	A	Total_bilirubin	-0.12482	0.026235	1.96e-06	Knee OA (Zengini 2018)	0.00235998	0.0595081	0.968393
rs78497794	1	73998967	G	T	Total_bilirubin	-0.10427	0.023076	6.23e-06	Knee OA (Zengini 2018)	-0.0235884	0.0534813	0.658462
rs7907226	10	96397386	C	G	Total_bilirubin	-0.097065	0.014353	1.35e-11	Knee OA (Zengini 2018)	0.0128197	0.0329374	0.69737
rs79260437	2	235029651	T	C	Total_bilirubin	-0.39614	0.052621	5.16e-14	Knee OA (Zengini 2018)	0.0376449	0.117816	0.750202
rs7947951	11	13356030	G	A	Total_bilirubin	-0.09012	0.011207	8.94e-16	Knee OA (Zengini 2018)	0.0484101	0.0257423	0.059521
rs79485702	3	154679652	G	A	Total_bilirubin	0.06166	0.011733	1.48e-07	Knee OA (Zengini 2018)	0.00893472	0.0268454	0.739377
rs79650514	4	33088171	A	G	Total_bilirubin	0.10117	0.022563	7.34e-06	Knee OA (Zengini 2018)	0.104066	0.0513797	0.0446694
rs8041523	15	73982556	T	C	Total_bilirubin	0.052276	0.010483	6.14e-07	Knee OA (Zengini 2018)	-0.00267644	0.0241537	0.911748
rs857720	1	158611797	C	T	Total_bilirubin	-0.11102	0.011707	2.48e-21	Knee OA (Zengini 2018)	0.011262	0.026555	0.671652
rs9410397	9	91514697	C	T	Total_bilirubin	0.18673	0.022636	1.6e-16	Knee OA (Zengini 2018)	-0.090128	0.0525934	0.08389
rs9438901	1	25584976	A	G	Total_bilirubin	0.086254	0.014833	6.06e-09	Knee OA (Zengini 2018)	0.0216804	0.0339026	0.521841
rs9482771	6	127446610	C	G	Total_bilirubin	0.059087	0.01038	1.25e-08	Knee OA (Zengini 2018)	0.0263987	0.0237801	0.266935
rs9504056	6	4346404	A	G	Total_bilirubin	0.0504	0.011151	6.19e-06	Knee OA (Zengini 2018)	0.00598493	0.0253839	0.813645
rs9616	1	154555733	T	A	Total_bilirubin	0.057305	0.011369	4.65e-07	Knee OA (Zengini 2018)	0.0315608	0.02589	0.223396
rs964184	11	116648917	C	G	Total_bilirubin	-0.13051	0.015289	1.39e-17	Knee OA (Zengini 2018)	-0.00476966	0.0348301	0.891228
rs964653	7	28194261	A	T	Total_bilirubin	-0.10735	0.019148	2.07e-08	Knee OA (Zengini 2018)	-0.0193958	0.0441352	0.659793
rs9824956	3	35630423	T	C	Total_bilirubin	-0.051551	0.011408	6.22e-06	Knee OA (Zengini 2018)	-0.0052101	0.0263133	0.843009
rs9826148	3	114464858	T	C	Total_bilirubin	-0.086051	0.016713	2.62e-07	Knee OA (Zengini 2018)	0.0393105	0.0378754	0.300778
rs987469	4	89706643	G	C	Total_bilirubin	0.052949	0.010422	3.77e-07	Knee OA (Zengini 2018)	-0.0691982	0.0241367	0.00411282
rs9923299	16	74263019	T	C	Total_bilirubin	0.048141	0.010406	3.72e-06	Knee OA (Zengini 2018)	-0.014654	0.0237641	0.537419
rs9971862	12	21740657	G	T	Total_bilirubin	-0.061931	0.0125	7.25e-07	Knee OA (Zengini 2018)	-0.00602975	0.0286733	0.833385
rs1097234	1	53063559	A	C	GPX	0.5633	0.0311	1.62e-73	Knee OA (Zengini 2018)	0.0603218	0.0306213	0.0496867
rs116766476	10	90634753	T	G	GPX	0.5526	0.1207	4.79e-06	Knee OA (Zengini 2018)	-0.136169	0.127974	0.280006
rs12048380	1	62115777	C	T	GPX	-0.173	0.0374	3.72e-06	Knee OA (Zengini 2018)	-0.000289412	0.0355647	0.993494
rs12936913	17	77833916	T	C	GPX	-0.127	0.0272	3.09e-06	Knee OA (Zengini 2018)	0.0539642	0.0264441	0.0417071
rs139151548	6	168065109	A	G	GPX	0.5427	0.1199	6.03e-06	Knee OA (Zengini 2018)	-0.0653045	0.120412	0.584635
rs144367755	9	35640992	A	G	GPX	-0.1727	0.0384	7.08e-06	Knee OA (Zengini 2018)	0.0158137	0.0375536	0.674056
rs2566479	5	89264692	G	A	GPX	-0.2131	0.0478	8.51e-06	Knee OA (Zengini 2018)	0.00652704	0.0459249	0.886918
rs59212942	9	25034305	T	C	GPX	-0.2322	0.0518	7.41e-06	Knee OA (Zengini 2018)	0.0135312	0.0555931	0.807966
rs61797068	1	115902514	C	G	GPX	0.1589	0.0343	3.63e-06	Knee OA (Zengini 2018)	-0.00371762	0.0325891	0.90903
rs61821092	1	203052054	G	T	GPX	-0.2171	0.0407	9.55e-08	Knee OA (Zengini 2018)	0.048547	0.0393239	0.218803
rs66464557	17	13072473	C	A	GPX	0.1398	0.0302	3.63e-06	Knee OA (Zengini 2018)	-0.0137729	0.0283197	0.626973
rs6892733	5	124599763	A	G	GPX	0.1133	0.0246	3.98e-06	Knee OA (Zengini 2018)	-0.025407	0.0237578	0.284947
rs6902202	6	155287191	C	T	GPX	-0.124	0.028	9.77e-06	Knee OA (Zengini 2018)	-0.0175685	0.0272085	0.518116
rs6993770	8	106581528	T	A	GPX	-0.134	0.0274	1.05e-06	Knee OA (Zengini 2018)	0.0156325	0.0261814	0.550716
rs7186574	16	26847795	T	C	GPX	0.1706	0.0355	1.51e-06	Knee OA (Zengini 2018)	0.0340982	0.0331963	0.30546
rs73135263	7	55180294	G	C	GPX	-0.4228	0.0918	4.17e-06	Knee OA (Zengini 2018)	-0.101317	0.0932786	0.272162
rs74401788	18	2465144	T	G	GPX	0.3574	0.0785	5.25e-06	Knee OA (Zengini 2018)	0.161469	0.0739824	0.0314927
rs76331340	20	9970464	A	G	GPX	-0.3168	0.0601	1.38e-07	Knee OA (Zengini 2018)	0.0305327	0.0589191	0.605356
rs76810214	2	68676015	A	G	GPX	-0.3053	0.0682	7.41e-06	Knee OA (Zengini 2018)	0.0155904	0.0625211	0.803362
rs77041245	11	24995379	A	G	GPX	-0.579	0.1227	2.34e-06	Knee OA (Zengini 2018)	-0.0820212	0.120729	0.493234
rs9883667	3	101806423	A	G	GPX	-0.284	0.0618	4.37e-06	Knee OA (Zengini 2018)	-0.0212039	0.0630236	0.736027
rs117829315	11	98915741	G	T	GST	-0.616	0.1274	1.32e-06	Knee OA (Zengini 2018)	0.11357	0.116671	0.335773
rs12214820	6	27537104	A	G	GST	0.1825	0.0342	9.77e-08	Knee OA (Zengini 2018)	0.00144289	0.0332979	0.965348
rs140020114	6	86928802	A	G	GST	-0.4294	0.0943	5.37e-06	Knee OA (Zengini 2018)	-0.160734	0.104683	0.117747
rs2185401	1	203208365	T	C	GST	-0.35	0.071	8.13e-07	Knee OA (Zengini 2018)	-0.0080093	0.0708296	0.909695
rs2290758	6	52662153	A	G	GST	0.4157	0.0237	7.24e-69	Knee OA (Zengini 2018)	-0.0157485	0.0239169	0.510329
rs7238437	18	3069517	G	A	GST	0.1471	0.0323	5.25e-06	Knee OA (Zengini 2018)	0.0175681	0.0307427	0.568123
rs73073444	7	27241281	T	C	GST	-0.5614	0.1193	2.51e-06	Knee OA (Zengini 2018)	0.0275005	0.112359	0.807147
rs75534686	4	29254672	T	C	GST	0.4056	0.0869	3.02e-06	Knee OA (Zengini 2018)	-0.110183	0.0875714	0.203156
rs7720426	5	26065402	A	G	GST	-0.15	0.0324	3.63e-06	Knee OA (Zengini 2018)	0.0202163	0.0306783	0.510438
rs7819300	8	38480612	T	C	GST	-0.122	0.0258	2.19e-06	Knee OA (Zengini 2018)	0.0281978	0.0245068	0.250222
rs78409028	12	108978848	A	G	GST	0.7853	0.1614	1.15e-06	Knee OA (Zengini 2018)	0.172536	0.145533	0.243262
rs79104405	9	2379204	A	G	GST	0.4456	0.0816	4.68e-08	Knee OA (Zengini 2018)	0.0410051	0.0740713	0.581326
rs10003923	4	175086079	C	T	Total_bilirubin	0.014443	0.0023415	6.91e-10	Knee OA (Tachmazidou 2019)	0.002	0.0094	0.8358
rs10459917	17	2009752	C	A	Total_bilirubin	0.015367	0.0028644	8.11e-08	Knee OA (Tachmazidou 2019)	0.061	0.0115	1.22e-07
rs10478063	5	111013695	T	G	Total_bilirubin	-0.013596	0.0024694	3.68e-08	Knee OA (Tachmazidou 2019)	-0.011	0.01	0.2713
rs1047891	2	211540507	A	C	Total_bilirubin	0.022955	0.0024728	1.65e-20	Knee OA (Tachmazidou 2019)	0.0222	0.01	0.0255399
rs10495928	2	46353166	G	A	Total_bilirubin	-0.013791	0.0024345	1.47e-08	Knee OA (Tachmazidou 2019)	0.0203	0.0098	0.0390104
rs10750766	11	65473798	A	C	Total_bilirubin	-0.011698	0.0025379	4.04e-06	Knee OA (Tachmazidou 2019)	0.0198	0.0102	0.0532096
rs10793128	11	75459841	A	G	Total_bilirubin	0.035004	0.0039888	1.71e-18	Knee OA (Tachmazidou 2019)	0.012	0.0169	0.4772
rs10817283	9	114961406	C	A	Total_bilirubin	-0.010313	0.0023096	8e-06	Knee OA (Tachmazidou 2019)	-0.0013	0.0093	0.8863
rs10841579	12	20786107	G	A	Total_bilirubin	0.023233	0.0024292	1.14e-21	Knee OA (Tachmazidou 2019)	0.0094	0.0098	0.3352
rs10876376	12	53261822	A	G	Total_bilirubin	0.014429	0.0023213	5.11e-10	Knee OA (Tachmazidou 2019)	-0.0055	0.0094	0.5553
rs10955277	8	102945526	T	C	Total_bilirubin	0.010919	0.0023241	2.63e-06	Knee OA (Tachmazidou 2019)	0.0062	0.0094	0.5062
rs11051970	12	32537488	T	G	Total_bilirubin	0.011504	0.0024931	3.94e-06	Knee OA (Tachmazidou 2019)	-0.0017	0.0101	0.8632
rs11057278	12	123821609	C	A	Total_bilirubin	0.031926	0.0065599	1.13e-06	Knee OA (Tachmazidou 2019)	-0.019	0.0265	0.473301
rs11129096	3	2355167	G	A	Total_bilirubin	0.011553	0.0024431	2.26e-06	Knee OA (Tachmazidou 2019)	-0.0057	0.0099	0.565599
rs111459971	19	4030116	C	G	Total_bilirubin	0.016743	0.0031346	9.23e-08	Knee OA (Tachmazidou 2019)	-0.0243	0.0126	0.0541602
rs11185654	9	137235730	G	C	Total_bilirubin	-0.016839	0.0025063	1.84e-11	Knee OA (Tachmazidou 2019)	0.009	0.0101	0.3738
rs11224309	11	100463238	G	C	Total_bilirubin	0.022817	0.00388	4.09e-09	Knee OA (Tachmazidou 2019)	-0.0048	0.0157	0.7597
rs11260930	1	16514343	G	A	Total_bilirubin	0.011362	0.002316	9.31e-07	Knee OA (Tachmazidou 2019)	0.0152	0.0093	0.1032
rs1131114	6	31235869	C	T	Total_bilirubin	-0.019085	0.0026086	2.56e-13	Knee OA (Tachmazidou 2019)	0.0312	0.0105	0.00302099
rs113117433	2	235225025	T	C	Total_bilirubin	-0.051177	0.0085199	1.89e-09	Knee OA (Tachmazidou 2019)	-0.0391	0.0346	0.2578
rs113356268	7	148764754	T	C	Total_bilirubin	0.015642	0.0034295	5.09e-06	Knee OA (Tachmazidou 2019)	-0.0039	0.0138	0.776599
rs113558941	6	170581220	C	T	Total_bilirubin	0.040747	0.0088286	3.93e-06	Knee OA (Tachmazidou 2019)	0.0386	0.0354	0.2754
rs114165349	1	27021913	C	G	Total_bilirubin	0.074856	0.0076336	1.07e-22	Knee OA (Tachmazidou 2019)	-0.0451	0.0307	0.1418
rs114868328	4	59340386	A	G	Total_bilirubin	0.028194	0.0062183	5.79e-06	Knee OA (Tachmazidou 2019)	-0.0242	0.0252	0.3378
rs11495610	12	66379926	T	C	Total_bilirubin	-0.015498	0.0028388	4.78e-08	Knee OA (Tachmazidou 2019)	-0.0175	0.0114	0.1266
rs115550286	19	41444406	G	A	Total_bilirubin	-0.02907	0.0057792	4.9e-07	Knee OA (Tachmazidou 2019)	0.0255	0.0231	0.2694
rs11611012	12	109945203	A	G	Total_bilirubin	-0.014797	0.0030874	1.65e-06	Knee OA (Tachmazidou 2019)	0.008	0.0125	0.5194
rs11671971	19	41133888	C	G	Total_bilirubin	0.011271	0.0023769	2.12e-06	Knee OA (Tachmazidou 2019)	-0.0011	0.0096	0.9047
rs117068593	14	93118229	T	C	Total_bilirubin	0.01513	0.0029399	2.66e-07	Knee OA (Tachmazidou 2019)	-0.0267	0.0119	0.0246099
rs117093892	18	44966347	A	C	Total_bilirubin	-0.028741	0.0061242	2.69e-06	Knee OA (Tachmazidou 2019)	0.0225	0.0247	0.363
rs11740038	5	75692003	C	A	Total_bilirubin	0.011162	0.0023137	1.41e-06	Knee OA (Tachmazidou 2019)	-0.0067	0.0093	0.473
rs118190897	18	41867647	A	G	Total_bilirubin	-0.028884	0.0064382	7.25e-06	Knee OA (Tachmazidou 2019)	-0.012	0.026	0.643899
rs11917973	3	195838613	T	C	Total_bilirubin	0.013364	0.0023178	8.14e-09	Knee OA (Tachmazidou 2019)	-0.0054	0.0094	0.561699
rs11920090	3	170717521	A	T	Total_bilirubin	0.02812	0.0034862	7.28e-16	Knee OA (Tachmazidou 2019)	0.0112	0.0141	0.4246
rs12194000	6	110776012	G	A	Total_bilirubin	0.015441	0.0027188	1.36e-08	Knee OA (Tachmazidou 2019)	0.0121	0.0115	0.2947
rs12316306	12	21552941	G	A	Total_bilirubin	-0.051094	0.0053691	1.81e-21	Knee OA (Tachmazidou 2019)	0.0084	0.0228	0.7123
rs12550338	8	109023376	G	A	Total_bilirubin	-0.014962	0.0030521	9.48e-07	Knee OA (Tachmazidou 2019)	0.0052	0.013	0.6866
rs12651414	4	175126378	A	C	Total_bilirubin	0.014868	0.0027023	3.76e-08	Knee OA (Tachmazidou 2019)	0.0329	0.0109	0.00250202
rs1292042	17	57934995	G	A	Total_bilirubin	-0.024714	0.0028816	9.82e-18	Knee OA (Tachmazidou 2019)	0.0096	0.0116	0.4101
rs12938360	17	27149900	C	T	Total_bilirubin	0.017978	0.0029528	1.14e-09	Knee OA (Tachmazidou 2019)	0.0108	0.0125	0.3873
rs12945601	17	17653411	C	T	Total_bilirubin	0.010736	0.0023765	6.26e-06	Knee OA (Tachmazidou 2019)	0.0145	0.0096	0.1317
rs13092376	3	196516288	C	A	Total_bilirubin	0.013718	0.002338	4.43e-09	Knee OA (Tachmazidou 2019)	-0.0034	0.0094	0.715501
rs13171367	5	122814733	G	A	Total_bilirubin	-0.019283	0.0029279	4.53e-11	Knee OA (Tachmazidou 2019)	0.0167	0.0118	0.1576
rs13178134	5	154063032	A	T	Total_bilirubin	0.0158	0.0035625	9.2e-06	Knee OA (Tachmazidou 2019)	-0.0179	0.0144	0.2144
rs13234899	7	56162326	C	T	Total_bilirubin	0.01172	0.0022996	3.46e-07	Knee OA (Tachmazidou 2019)	-0.0253	0.0093	0.00640501
rs13258520	8	120141458	T	G	Total_bilirubin	0.016865	0.0037607	7.31e-06	Knee OA (Tachmazidou 2019)	-0.0495	0.0159	0.00183101
rs13277751	8	59415337	G	T	Total_bilirubin	-0.01389	0.0024077	7.97e-09	Knee OA (Tachmazidou 2019)	0.0085	0.0102	0.4065
rs143663553	2	234475234	G	C	Total_bilirubin	0.50738	0.010168	1e-200	Knee OA (Tachmazidou 2019)	-0.0314	0.0409	0.4432
rs144023540	7	92408455	T	G	Total_bilirubin	0.037398	0.0082254	5.45e-06	Knee OA (Tachmazidou 2019)	0.0068	0.0329	0.8361
rs145903505	6	57219862	A	G	Total_bilirubin	0.033263	0.0071217	3e-06	Knee OA (Tachmazidou 2019)	0.0263	0.0301	0.3829
rs146900547	2	234697510	A	G	Total_bilirubin	-0.28899	0.010262	2.89e-174	Knee OA (Tachmazidou 2019)	0.025	0.0416	0.5487
rs1474865	17	76118887	C	G	Total_bilirubin	-0.0248	0.0036035	5.9e-12	Knee OA (Tachmazidou 2019)	-0.0103	0.0145	0.4795
rs1475398	1	65983257	G	C	Total_bilirubin	-0.012421	0.0025806	1.49e-06	Knee OA (Tachmazidou 2019)	0.001	0.0104	0.927
rs148678716	6	160300221	A	G	Total_bilirubin	0.01299	0.0027782	2.93e-06	Knee OA (Tachmazidou 2019)	-0.0158	0.0118	0.1792
rs1490384	6	126851160	T	C	Total_bilirubin	-0.016416	0.0023005	9.63e-13	Knee OA (Tachmazidou 2019)	-0.0303	0.0093	0.001073
rs149731401	7	141767	C	T	Total_bilirubin	0.026482	0.0055444	1.79e-06	Knee OA (Tachmazidou 2019)	0.0025	0.0236	0.9166
rs149753	3	38338219	G	T	Total_bilirubin	0.01296	0.0028242	4.46e-06	Knee OA (Tachmazidou 2019)	0.0067	0.0114	0.5544
rs149767042	2	234520774	A	G	Total_bilirubin	0.49266	0.006955	1e-200	Knee OA (Tachmazidou 2019)	-0.023	0.0283	0.4165
rs150754448	10	5266874	A	G	Total_bilirubin	0.017943	0.003177	1.63e-08	Knee OA (Tachmazidou 2019)	0.042	0.0135	0.001834
rs1538923	13	29135662	T	G	Total_bilirubin	-0.050214	0.011292	8.72e-06	Knee OA (Tachmazidou 2019)	0.0248	0.0454	0.5857
rs1549619	5	151306890	T	G	Total_bilirubin	-0.010978	0.0023379	2.66e-06	Knee OA (Tachmazidou 2019)	-0.0005	0.0094	0.9545
rs1549883	5	158226654	C	A	Total_bilirubin	-0.015373	0.0028846	9.86e-08	Knee OA (Tachmazidou 2019)	0.0158	0.0116	0.1748
rs157594	19	45425460	G	T	Total_bilirubin	0.018193	0.0024468	1.05e-13	Knee OA (Tachmazidou 2019)	-0.0013	0.0098	0.8958
rs1623000	7	66134297	T	C	Total_bilirubin	-0.011674	0.0024959	2.91e-06	Knee OA (Tachmazidou 2019)	0.0122	0.0101	0.2247
rs1661052	11	2942593	A	G	Total_bilirubin	-0.051709	0.0039988	3.07e-38	Knee OA (Tachmazidou 2019)	-0.0099	0.0161	0.5374
rs17316633	4	110826015	A	G	Total_bilirubin	0.016561	0.0026065	2.1e-10	Knee OA (Tachmazidou 2019)	-0.0014	0.0105	0.8934
rs174574	11	61600342	C	A	Total_bilirubin	0.021419	0.0024093	6.15e-19	Knee OA (Tachmazidou 2019)	0.0065	0.0097	0.5052
rs17476364	10	71094504	C	T	Total_bilirubin	0.08285	0.0036765	2.27e-112	Knee OA (Tachmazidou 2019)	0.022	0.0149	0.1392
rs17567190	9	137106964	T	C	Total_bilirubin	-0.019101	0.0031181	9.02e-10	Knee OA (Tachmazidou 2019)	-0.0045	0.0125	0.716101
rs1762486	1	107627697	A	G	Total_bilirubin	0.017215	0.0024527	2.24e-12	Knee OA (Tachmazidou 2019)	-0.0332	0.0099	0.000779507
rs17862876	2	234657512	T	G	Total_bilirubin	0.5116	0.0087387	1e-200	Knee OA (Tachmazidou 2019)	0.002	0.0358	0.9559
rs17869072	2	234918905	C	T	Total_bilirubin	0.060156	0.0032401	6.58e-77	Knee OA (Tachmazidou 2019)	0.0268	0.0131	0.0400203
rs1800562	6	26093141	A	G	Total_bilirubin	0.062845	0.0042714	5.5e-49	Knee OA (Tachmazidou 2019)	0.0378	0.0174	0.0302301
rs1800600	1	156785779	A	G	Total_bilirubin	-0.012924	0.0024927	2.17e-07	Knee OA (Tachmazidou 2019)	-0.0012	0.0101	0.9086
rs1800759	4	100065509	G	T	Total_bilirubin	-0.01631	0.0023692	5.83e-12	Knee OA (Tachmazidou 2019)	0.0008	0.0096	0.9295
rs1800961	20	43042364	T	C	Total_bilirubin	0.062367	0.0065873	2.88e-21	Knee OA (Tachmazidou 2019)	-0.0069	0.0266	0.7959
rs1810504	20	17845072	C	G	Total_bilirubin	0.018062	0.0031864	1.44e-08	Knee OA (Tachmazidou 2019)	-0.0127	0.0129	0.3243
rs181207	16	28513530	T	C	Total_bilirubin	-0.019901	0.0024424	3.72e-16	Knee OA (Tachmazidou 2019)	0.0098	0.0099	0.3191
rs184488250	7	100203546	G	C	Total_bilirubin	-0.058987	0.012435	2.1e-06	Knee OA (Tachmazidou 2019)	-0.0464	0.0498	0.3513
rs1869635	1	120683117	A	G	Total_bilirubin	-0.017871	0.0036263	8.31e-07	Knee OA (Tachmazidou 2019)	0.0104	0.0154	0.4979
rs1874121	1	220969049	T	C	Total_bilirubin	0.020992	0.0024332	6.31e-18	Knee OA (Tachmazidou 2019)	-0.0068	0.0098	0.485801
rs187429064	19	19380513	G	A	Total_bilirubin	0.048943	0.010491	3.08e-06	Knee OA (Tachmazidou 2019)	-0.0134	0.0446	0.764499
rs1891058	1	213937382	A	G	Total_bilirubin	-0.012545	0.0023629	1.1e-07	Knee OA (Tachmazidou 2019)	0.0092	0.0095	0.333
rs1896995	10	65365385	T	C	Total_bilirubin	-0.030001	0.0023131	1.85e-38	Knee OA (Tachmazidou 2019)	0.0051	0.0093	0.5864
rs190591485	2	234490058	C	T	Total_bilirubin	0.49328	0.0066891	1e-200	Knee OA (Tachmazidou 2019)	0.0084	0.0286	0.768399
rs1932225	6	86438764	A	T	Total_bilirubin	0.0115	0.0024731	3.32e-06	Knee OA (Tachmazidou 2019)	0.0081	0.0099	0.4109
rs1992769	2	101575474	A	C	Total_bilirubin	-0.012968	0.0023086	1.94e-08	Knee OA (Tachmazidou 2019)	-0.0172	0.0093	0.0640295
rs2035403	4	88018991	G	A	Total_bilirubin	-0.017384	0.0023454	1.25e-13	Knee OA (Tachmazidou 2019)	0.0056	0.0095	0.5562
rs2053799	2	32883197	G	A	Total_bilirubin	0.014446	0.0023318	5.82e-10	Knee OA (Tachmazidou 2019)	0.0193	0.0094	0.0399604
rs2068888	10	94839642	A	G	Total_bilirubin	0.030821	0.0023091	1.25e-40	Knee OA (Tachmazidou 2019)	-0.005	0.0093	0.5948
rs2074466	6	29408313	A	C	Total_bilirubin	-0.015957	0.0032304	7.83e-07	Knee OA (Tachmazidou 2019)	0.0068	0.013	0.6036
rs2131354	4	145599908	A	G	Total_bilirubin	0.011193	0.0023063	1.22e-06	Knee OA (Tachmazidou 2019)	0.0052	0.0093	0.5754
rs213859	6	97232855	A	G	Total_bilirubin	-0.015549	0.0034903	8.4e-06	Knee OA (Tachmazidou 2019)	-0.0176	0.0141	0.2118
rs2229419	9	131857630	T	C	Total_bilirubin	0.011557	0.0025437	5.54e-06	Knee OA (Tachmazidou 2019)	-0.0106	0.0103	0.2998
rs2230657	1	46073489	A	G	Total_bilirubin	-0.010662	0.0023067	3.8e-06	Knee OA (Tachmazidou 2019)	0.0337	0.0093	0.000287303
rs2245095	10	122857596	T	C	Total_bilirubin	-0.042957	0.0040543	3.16e-26	Knee OA (Tachmazidou 2019)	-0.0061	0.0163	0.707301
rs2255319	21	30539782	T	A	Total_bilirubin	-0.010932	0.0023047	2.1e-06	Knee OA (Tachmazidou 2019)	0.0008	0.0093	0.9301
rs2267846	3	48556339	A	G	Total_bilirubin	0.016361	0.0026054	3.4e-10	Knee OA (Tachmazidou 2019)	-0.0002	0.0105	0.9851
rs2294915	22	44340904	T	C	Total_bilirubin	0.014959	0.0027269	4.12e-08	Knee OA (Tachmazidou 2019)	0.003	0.011	0.782699
rs2295205	6	170592293	G	C	Total_bilirubin	-0.012235	0.002692	5.5e-06	Knee OA (Tachmazidou 2019)	0.008	0.0108	0.4602
rs2296804	6	42931261	G	C	Total_bilirubin	-0.017521	0.0023352	6.24e-14	Knee OA (Tachmazidou 2019)	0.0063	0.0094	0.501
rs247831	16	84581893	G	C	Total_bilirubin	-0.015026	0.0026434	1.32e-08	Knee OA (Tachmazidou 2019)	0.0126	0.0107	0.2375
rs2519093	9	136141870	T	C	Total_bilirubin	-0.021101	0.0029735	1.28e-12	Knee OA (Tachmazidou 2019)	0.0342	0.012	0.00426
rs2522051	5	131797578	C	T	Total_bilirubin	-0.015356	0.0023086	2.9e-11	Knee OA (Tachmazidou 2019)	0.0089	0.0093	0.3413
rs2535613	17	15868225	G	A	Total_bilirubin	-0.015543	0.0024877	4.17e-10	Knee OA (Tachmazidou 2019)	0.0222	0.01	0.0263998
rs255141	7	30754652	T	A	Total_bilirubin	-0.011282	0.0023479	1.55e-06	Knee OA (Tachmazidou 2019)	-0.013	0.0095	0.1705
rs2657878	12	56866962	T	C	Total_bilirubin	0.017541	0.0030115	5.73e-09	Knee OA (Tachmazidou 2019)	-0.0371	0.0122	0.00231398
rs2670430	4	69689122	G	C	Total_bilirubin	0.026775	0.0035131	2.52e-14	Knee OA (Tachmazidou 2019)	-0.0336	0.0141	0.0173301
rs2738783	20	62308612	G	T	Total_bilirubin	-0.014287	0.0028235	4.2e-07	Knee OA (Tachmazidou 2019)	0.033	0.0114	0.00386901
rs2792759	10	113936855	T	C	Total_bilirubin	-0.019301	0.0025782	7.11e-14	Knee OA (Tachmazidou 2019)	-0.0101	0.0104	0.3321
rs2850247	11	111637202	A	C	Total_bilirubin	0.011784	0.0025519	3.88e-06	Knee OA (Tachmazidou 2019)	-0.0071	0.0103	0.4897
rs28505677	10	50259007	G	C	Total_bilirubin	0.012869	0.002721	2.25e-06	Knee OA (Tachmazidou 2019)	-0.0042	0.011	0.704301
rs28554139	15	41531084	T	C	Total_bilirubin	-0.012147	0.0026245	3.69e-06	Knee OA (Tachmazidou 2019)	0.0073	0.0106	0.49
rs28712821	4	39413780	A	G	Total_bilirubin	0.010843	0.0023752	4.99e-06	Knee OA (Tachmazidou 2019)	0.0022	0.0096	0.8142
rs2978457	8	42324760	C	T	Total_bilirubin	-0.013338	0.0023029	6.98e-09	Knee OA (Tachmazidou 2019)	-0.0147	0.0093	0.1135
rs2992005	10	27755806	C	T	Total_bilirubin	0.016492	0.0036281	5.48e-06	Knee OA (Tachmazidou 2019)	0.0093	0.0146	0.5242
rs3024740	13	113820136	T	C	Total_bilirubin	-0.01131	0.0024758	4.92e-06	Knee OA (Tachmazidou 2019)	0.0146	0.01	0.1426
rs304	8	19817361	G	T	Total_bilirubin	-0.012192	0.0027157	7.14e-06	Knee OA (Tachmazidou 2019)	-0.0022	0.0109	0.8393
rs304584	5	15445025	C	T	Total_bilirubin	0.012451	0.0026843	3.51e-06	Knee OA (Tachmazidou 2019)	0.0066	0.0108	0.5433
rs3106819	3	168934639	A	C	Total_bilirubin	0.01255	0.0023082	5.42e-08	Knee OA (Tachmazidou 2019)	-0.0139	0.0093	0.1356
rs3117106	6	32343369	C	T	Total_bilirubin	-0.025849	0.0031222	1.24e-16	Knee OA (Tachmazidou 2019)	0.0315	0.0126	0.0125199
rs33963055	8	23407178	T	C	Total_bilirubin	0.018481	0.0030572	1.5e-09	Knee OA (Tachmazidou 2019)	-0.0023	0.0123	0.8522
rs339969	15	60883281	A	C	Total_bilirubin	-0.024403	0.0023599	4.66e-25	Knee OA (Tachmazidou 2019)	-0.0015	0.0095	0.8777
rs34979631	9	119255297	T	C	Total_bilirubin	0.01548	0.0027584	2e-08	Knee OA (Tachmazidou 2019)	0.0188	0.0111	0.0907695
rs35115456	13	104386842	T	G	Total_bilirubin	-0.02345	0.0052672	8.51e-06	Knee OA (Tachmazidou 2019)	0.0188	0.0213	0.3763
rs35925598	19	46410216	A	G	Total_bilirubin	0.015241	0.0034303	8.87e-06	Knee OA (Tachmazidou 2019)	0.0272	0.0138	0.0488697
rs36126389	7	126972232	T	C	Total_bilirubin	-0.013216	0.0029812	9.3e-06	Knee OA (Tachmazidou 2019)	0.0062	0.012	0.6065
rs3768321	1	40035928	T	G	Total_bilirubin	-0.019732	0.0028972	9.72e-12	Knee OA (Tachmazidou 2019)	0.0309	0.0117	0.00799098
rs3782123	11	205198	A	C	Total_bilirubin	0.012196	0.0026092	2.95e-06	Knee OA (Tachmazidou 2019)	0.0089	0.0105	0.3997
[truncated: 1,771 more rows]

## Sheet: Table S4
Table S4 Casual effects of MR Analysis between absolute circulating antioxidants and OA.
Exposure	Outcome	Method	nsnp	Beta	SE	P-value
absolute circulating Retinol	Hip OA (Zengini 2018)	Inverse variance weighted	2	-1.71568	0.784876	0.0288207
absolute circulating Retinol	Hip or knee OA (Zengini 2018)	Inverse variance weighted	2	-0.567425	0.472689	0.229977
absolute circulating Retinol	Knee OA (Zengini 2018)	Inverse variance weighted	2	0.17391	0.574541	0.762123
absolute circulating Retinol	Knee OA (Tachmazidou 2019)	Inverse variance weighted	2	0.145	0.223917	0.517269
absolute circulating Retinol	Hip OA (Tachmazidou 2019)	Inverse variance weighted	2	-0.805	0.282843	0.00442576
absolute circulating Retinol	Hip or knee OA (Tachmazidou 2019)	Inverse variance weighted	2	-0.168333	0.183848	0.35987
a-tocopherol	Hip OA (Zengini 2018)	MR Egger	3	3.98921	5.54128	0.602774
a-tocopherol	Hip OA (Zengini 2018)	Weighted median	3	0.328088	1.7781	0.853609
a-tocopherol	Hip OA (Zengini 2018)	Simple mode	3	0.462391	1.0809	0.710468
a-tocopherol	Hip OA (Zengini 2018)	Weighted mode	3	0.451743	0.964422	0.685583
a-tocopherol	Hip OA (Zengini 2018)	Inverse variance weighted	3	0.0471237	0.739986	0.949223
a-tocopherol	Hip or knee OA (Zengini 2018)	MR Egger	3	2.39628	3.33425	0.603286
a-tocopherol	Hip or knee OA (Zengini 2018)	Weighted median	3	0.277239	0.585206	0.635681
a-tocopherol	Hip or knee OA (Zengini 2018)	Simple mode	3	0.30148	0.7294	0.71947
a-tocopherol	Hip or knee OA (Zengini 2018)	Weighted mode	3	0.309574	0.659825	0.685118
a-tocopherol	Hip or knee OA (Zengini 2018)	Inverse variance weighted	3	-0.0966522	0.445286	0.828165
a-tocopherol	Knee OA (Zengini 2018)	MR Egger	3	1.32632	4.04704	0.798386
a-tocopherol	Knee OA (Zengini 2018)	Weighted median	3	-0.0565902	0.836542	0.946066
a-tocopherol	Knee OA (Zengini 2018)	Simple mode	3	0.270722	0.818766	0.772337
a-tocopherol	Knee OA (Zengini 2018)	Weighted mode	3	0.114231	0.775588	0.896415
a-tocopherol	Knee OA (Zengini 2018)	Inverse variance weighted	3	-0.128761	0.539324	0.811303
a-tocopherol	Knee OA (Tachmazidou 2019)	Inverse variance weighted	3	-0.140139	0.214574	0.513688
a-tocopherol	Knee OA (Tachmazidou 2019)	MR Egger	3	0.664847	2.13171	0.807535
a-tocopherol	Knee OA (Tachmazidou 2019)	Weighted median	3	-0.0741258	0.282499	0.793019
a-tocopherol	Knee OA (Tachmazidou 2019)	Simple mode	3	0.0821436	0.357824	0.839771
a-tocopherol	Knee OA (Tachmazidou 2019)	Weighted mode	3	0.0165495	0.348796	0.966468
a-tocopherol	Hip OA (Tachmazidou 2019)	Inverse variance weighted	3	-0.114656	0.450341	0.799033
a-tocopherol	Hip OA (Tachmazidou 2019)	MR Egger	3	-4.39322	2.05965	0.279093
a-tocopherol	Hip OA (Tachmazidou 2019)	Weighted median	3	-0.107307	0.4297	0.8028
a-tocopherol	Hip OA (Tachmazidou 2019)	Simple mode	3	-0.135935	0.620417	0.846897
a-tocopherol	Hip OA (Tachmazidou 2019)	Weighted mode	3	0.0879843	0.655925	0.905574
a-tocopherol	Hip or knee OA (Tachmazidou 2019)	Inverse variance weighted	3	-0.127783	0.173403	0.461172
a-tocopherol	Hip or knee OA (Tachmazidou 2019)	MR Egger	3	-1.06474	1.3013	0.563438
a-tocopherol	Hip or knee OA (Tachmazidou 2019)	Weighted median	3	-0.159721	0.22563	0.479016
a-tocopherol	Hip or knee OA (Tachmazidou 2019)	Simple mode	3	-0.176818	0.255411	0.560331
a-tocopherol	Hip or knee OA (Tachmazidou 2019)	Weighted mode	3	-0.190498	0.258884	0.538425
b-carotene	Hip OA (Zengini 2018)	Inverse variance weighted	2	0.147933	0.274403	0.589813
b-carotene	Hip or knee OA (Zengini 2018)	Inverse variance weighted	2	0.125963	0.245384	0.607721
b-carotene	Knee OA (Zengini 2018)	Inverse variance weighted	2	0.0503806	0.148708	0.734769
b-carotene	Knee OA (Tachmazidou 2019)	Inverse variance weighted	2	-0.0225465	0.0601864	0.707949
b-carotene	Hip OA (Tachmazidou 2019)	Inverse variance weighted	2	0.048989	0.0733042	0.503943
b-carotene	Hip or knee OA (Tachmazidou 2019)	Inverse variance weighted	2	0.00873631	0.047617	0.854429
Lycopene	Hip OA (Zengini 2018)	MR Egger	5	0.166649	0.197878	0.461525
Lycopene	Hip OA (Zengini 2018)	Weighted median	5	0.0171175	0.0955797	0.857866
Lycopene	Hip OA (Zengini 2018)	Inverse variance weighted	5	0.0479397	0.101827	0.637786
Lycopene	Hip OA (Zengini 2018)	Simple mode	5	-0.121723	0.170603	0.514963
Lycopene	Hip OA (Zengini 2018)	Weighted mode	5	-0.140814	0.155058	0.415172
Lycopene	Hip or knee OA (Zengini 2018)	MR Egger	5	0.0812238	0.102528	0.486103
Lycopene	Hip or knee OA (Zengini 2018)	Weighted median	5	0.0222352	0.0553304	0.687786
Lycopene	Hip or knee OA (Zengini 2018)	Inverse variance weighted	5	0.0120729	0.0530954	0.820127
Lycopene	Hip or knee OA (Zengini 2018)	Simple mode	5	-0.0567456	0.101048	0.60438
Lycopene	Hip or knee OA (Zengini 2018)	Weighted mode	5	0.0930898	0.0823582	0.321532
Lycopene	Knee OA (Zengini 2018)	MR Egger	5	-0.0768948	0.0924054	0.466374
Lycopene	Knee OA (Zengini 2018)	Weighted median	5	-0.0420651	0.0601674	0.484468
Lycopene	Knee OA (Zengini 2018)	Inverse variance weighted	5	-0.029894	0.049933	0.549385
Lycopene	Knee OA (Zengini 2018)	Simple mode	5	-0.0917311	0.0880547	0.356348
Lycopene	Knee OA (Zengini 2018)	Weighted mode	5	-0.0487976	0.0752686	0.55212
Lycopene	Knee OA (Tachmazidou 2019)	MR Egger	5	-0.0342499	0.0359475	0.410993
Lycopene	Knee OA (Tachmazidou 2019)	Weighted median	5	-0.028912	0.0241248	0.230748
Lycopene	Knee OA (Tachmazidou 2019)	Inverse variance weighted	5	-0.0209365	0.0193824	0.280062
Lycopene	Knee OA (Tachmazidou 2019)	Simple mode	5	-0.0301813	0.0350685	0.437966
Lycopene	Knee OA (Tachmazidou 2019)	Weighted mode	5	-0.0377536	0.0321188	0.305009
Lycopene	Hip OA (Tachmazidou 2019)	MR Egger	5	0.0043164	0.0496058	0.936143
Lycopene	Hip OA (Tachmazidou 2019)	Weighted median	5	0.0431787	0.0294364	0.142419
Lycopene	Hip OA (Tachmazidou 2019)	Inverse variance weighted	5	0.0203171	0.0243413	0.403899
Lycopene	Hip OA (Tachmazidou 2019)	Simple mode	5	0.0496885	0.0480737	0.359721
Lycopene	Hip OA (Tachmazidou 2019)	Weighted mode	5	0.050785	0.0378763	0.251061
Lycopene	Hip or knee OA (Tachmazidou 2019)	MR Egger	5	-0.0284377	0.0293938	0.404672
Lycopene	Hip or knee OA (Tachmazidou 2019)	Weighted median	5	-0.00777663	0.0197089	0.693156
Lycopene	Hip or knee OA (Tachmazidou 2019)	Inverse variance weighted	5	-0.0105405	0.0158437	0.50587
Lycopene	Hip or knee OA (Tachmazidou 2019)	Simple mode	5	0.0126998	0.0281573	0.675339
Lycopene	Hip or knee OA (Tachmazidou 2019)	Weighted mode	5	-0.0217719	0.0253225	0.438386

## Sheet: Table S5
Table S5 Casual effects of MR Analysis between absolute circulating antioxidants and OA.
Exposure	Outcome	Method	nsnp	OR (95%CI)	P-value	FDR-corrected P-value
absolute circulating Retinol	Hip or knee OA (Tachmazidou 2019)	Inverse variance weighted	2	0.85 (0.59, 1.21)	0.36	0.618333
absolute circulating Retinol	Hip OA (Tachmazidou 2019)	Inverse variance weighted	2	0.45 (0.26, 0.78)	0.004	0.028
absolute circulating Retinol	Knee OA (Tachmazidou 2019)	Inverse variance weighted	2	1.16 (0.75, 1.79)	0.52	0.728
absolute circulating Retinol	Knee OA (Zengini 2018)	Inverse variance weighted	2	1.19 (0.39, 3.67)	0.76	0.872308
absolute circulating Retinol	Hip or knee OA (Zengini 2018)	Inverse variance weighted	2	0.57 (0.22, 1.43)	0.23	0.583333
absolute circulating Retinol	Hip OA (Zengini 2018)	Inverse variance weighted	2	0.18 (0.04, 0.84)	0.03	0.14
a-tocopherol	Hip or knee OA (Tachmazidou 2019)	Inverse variance weighted	3	0.88 (0.63, 1.24)	0.46	0.618333
a-tocopherol	Hip or knee OA (Tachmazidou 2019)	MR Egger	3	0.34 (0.03, 4.42)	0.56
a-tocopherol	Hip or knee OA (Tachmazidou 2019)	Weighted median	3	0.85 (0.55, 1.33)	0.48
a-tocopherol	Hip or knee OA (Tachmazidou 2019)	Simple mode	3	0.84 (0.51, 1.38)	0.56
a-tocopherol	Hip or knee OA (Tachmazidou 2019)	Weighted mode	3	0.83 (0.5, 1.37)	0.54
a-tocopherol	Hip OA (Tachmazidou 2019)	Inverse variance weighted	3	0.89 (0.37, 2.16)	0.8	0.914485
a-tocopherol	Hip OA (Tachmazidou 2019)	MR Egger	3	0.01 (0, 0.7)	0.28
a-tocopherol	Hip OA (Tachmazidou 2019)	Weighted median	3	0.9 (0.39, 2.09)	0.8
a-tocopherol	Hip OA (Tachmazidou 2019)	Simple mode	3	0.87 (0.26, 2.94)	0.85
a-tocopherol	Hip OA (Tachmazidou 2019)	Weighted mode	3	1.09 (0.3, 3.95)	0.91
a-tocopherol	Knee OA (Tachmazidou 2019)	Inverse variance weighted	3	0.87 (0.57, 1.32)	0.51	0.728
a-tocopherol	Knee OA (Tachmazidou 2019)	MR Egger	3	1.94 (0.03, 126.85)	0.81
a-tocopherol	Knee OA (Tachmazidou 2019)	Weighted median	3	0.93 (0.53, 1.62)	0.79
a-tocopherol	Knee OA (Tachmazidou 2019)	Simple mode	3	1.09 (0.54, 2.19)	0.84
a-tocopherol	Knee OA (Tachmazidou 2019)	Weighted mode	3	1.02 (0.51, 2.01)	0.97
a-tocopherol	Knee OA (Zengini 2018)	MR Egger	3	3.77 (0, 10493.47)	0.8
a-tocopherol	Knee OA (Zengini 2018)	Weighted median	3	0.94 (0.18, 4.87)	0.95
a-tocopherol	Knee OA (Zengini 2018)	Inverse variance weighted	3	0.88 (0.31, 2.53)	0.81	0.872308
a-tocopherol	Knee OA (Zengini 2018)	Simple mode	3	1.31 (0.26, 6.52)	0.77
a-tocopherol	Knee OA (Zengini 2018)	Weighted mode	3	1.12 (0.25, 5.13)	0.9
a-tocopherol	Hip or knee OA (Zengini 2018)	MR Egger	3	10.98 (0.02, 7566)	0.6
a-tocopherol	Hip or knee OA (Zengini 2018)	Weighted median	3	1.32 (0.42, 4.15)	0.64
a-tocopherol	Hip or knee OA (Zengini 2018)	Simple mode	3	1.35 (0.32, 5.65)	0.72
a-tocopherol	Hip or knee OA (Zengini 2018)	Weighted mode	3	1.36 (0.37, 4.97)	0.69
a-tocopherol	Hip or knee OA (Zengini 2018)	Inverse variance weighted	3	0.91 (0.38, 2.17)	0.83	0.83
a-tocopherol	Hip OA (Zengini 2018)	MR Egger	3	54.01 (0, 2813988.41)	0.6
a-tocopherol	Hip OA (Zengini 2018)	Weighted median	3	1.39 (0.04, 45.29)	0.85
a-tocopherol	Hip OA (Zengini 2018)	Simple mode	3	1.59 (0.19, 13.21)	0.71
a-tocopherol	Hip OA (Zengini 2018)	Weighted mode	3	1.57 (0.24, 10.4)	0.69
a-tocopherol	Hip OA (Zengini 2018)	Inverse variance weighted	3	1.05 (0.25, 4.47)	0.95	0.95
b-carotene	Hip or knee OA (Tachmazidou 2019)	Inverse variance weighted	2	1.01 (0.92, 1.11)	0.85	0.85
b-carotene	Hip OA (Tachmazidou 2019)	Inverse variance weighted	2	1.05 (0.91, 1.21)	0.5	0.776364
b-carotene	Knee OA (Tachmazidou 2019)	Inverse variance weighted	2	0.98 (0.87, 1.1)	0.71	0.79
b-carotene	Knee OA (Zengini 2018)	Inverse variance weighted	2	1.05 (0.79, 1.41)	0.73	0.872308
b-carotene	Hip or knee OA (Zengini 2018)	Inverse variance weighted	2	1.13 (0.7, 1.83)	0.61	0.83
b-carotene	Hip OA (Zengini 2018)	Inverse variance weighted	2	1.16 (0.68, 1.99)	0.59	0.929091
Lycopene	Hip or knee OA (Tachmazidou 2019)	MR Egger	5	0.97 (0.92, 1.03)	0.4
Lycopene	Hip or knee OA (Tachmazidou 2019)	Weighted median	5	0.99 (0.95, 1.03)	0.69
Lycopene	Hip or knee OA (Tachmazidou 2019)	Simple mode	5	1.01 (0.96, 1.07)	0.68
Lycopene	Hip or knee OA (Tachmazidou 2019)	Weighted mode	5	0.98 (0.93, 1.03)	0.44
Lycopene	Hip or knee OA (Tachmazidou 2019)	Inverse variance weighted	5	0.99 (0.96, 1.02)	0.51	0.618333
Lycopene	Hip OA (Tachmazidou 2019)	MR Egger	5	1 (0.91, 1.11)	0.94
Lycopene	Hip OA (Tachmazidou 2019)	Weighted median	5	1.04 (0.99, 1.11)	0.14
Lycopene	Hip OA (Tachmazidou 2019)	Inverse variance weighted	5	1.02 (0.97, 1.07)	0.4	0.776364
Lycopene	Hip OA (Tachmazidou 2019)	Simple mode	5	1.05 (0.96, 1.15)	0.36
Lycopene	Hip OA (Tachmazidou 2019)	Weighted mode	5	1.05 (0.98, 1.13)	0.25
Lycopene	Knee OA (Tachmazidou 2019)	MR Egger	5	0.97 (0.9, 1.04)	0.41
Lycopene	Knee OA (Tachmazidou 2019)	Weighted median	5	0.97 (0.93, 1.02)	0.23
Lycopene	Knee OA (Tachmazidou 2019)	Inverse variance weighted	5	0.98 (0.94, 1.02)	0.28	0.5075
Lycopene	Knee OA (Tachmazidou 2019)	Simple mode	5	0.97 (0.91, 1.04)	0.44
Lycopene	Knee OA (Tachmazidou 2019)	Weighted mode	5	0.96 (0.9, 1.03)	0.31
Lycopene	Knee OA (Zengini 2018)	MR Egger	5	0.93 (0.77, 1.11)	0.47
Lycopene	Knee OA (Zengini 2018)	Weighted median	5	0.96 (0.85, 1.08)	0.48
Lycopene	Knee OA (Zengini 2018)	Inverse variance weighted	5	0.97 (0.88, 1.07)	0.55	0.872308
Lycopene	Knee OA (Zengini 2018)	Simple mode	5	0.91 (0.77, 1.08)	0.36
Lycopene	Knee OA (Zengini 2018)	Weighted mode	5	0.95 (0.82, 1.1)	0.55
Lycopene	Hip or knee OA (Zengini 2018)	MR Egger	5	1.08 (0.89, 1.33)	0.49
Lycopene	Hip or knee OA (Zengini 2018)	Weighted median	5	1.02 (0.92, 1.14)	0.69
Lycopene	Hip or knee OA (Zengini 2018)	Simple mode	5	0.94 (0.78, 1.15)	0.6
Lycopene	Hip or knee OA (Zengini 2018)	Weighted mode	5	1.1 (0.93, 1.29)	0.32
Lycopene	Hip or knee OA (Zengini 2018)	Inverse variance weighted	5	1.01 (0.91, 1.12)	0.82	0.83
Lycopene	Hip OA (Zengini 2018)	MR Egger	5	1.18 (0.8, 1.74)	0.46
Lycopene	Hip OA (Zengini 2018)	Weighted median	5	1.02 (0.84, 1.23)	0.86
Lycopene	Hip OA (Zengini 2018)	Inverse variance weighted	5	1.05 (0.86, 1.28)	0.64	0.929091
Lycopene	Hip OA (Zengini 2018)	Simple mode	5	0.89 (0.63, 1.24)	0.51
Lycopene	Hip OA (Zengini 2018)	Weighted mode	5	0.87 (0.64, 1.18)	0.42

## Sheet: Table S6
Table S6 Heterogeneity for MR Analysis between absolute circulating antioxidants and OA.
Exposure	Outcome	Method	Q	Q_df	Q_pval
absolute circulating Retinol	Knee OA (Tachmazidou 2019)	Inverse variance weighted	0.09	1	0.76
b-carotene	Knee OA (Tachmazidou 2019)	Inverse variance weighted	1.07	1	0.3
Lycopene	Knee OA (Tachmazidou 2019)	MR Egger	1.79	3	0.62
Lycopene	Knee OA (Tachmazidou 2019)	Inverse variance weighted	1.98	4	0.74
circulating Retinol	Knee OA (Tachmazidou 2019)	MR Egger	25.21	22	0.29
circulating Retinol	Knee OA (Tachmazidou 2019)	Inverse variance weighted	28.97	23	0.18
a-tocopherol	Knee OA (Tachmazidou 2019)	MR Egger	1.8	1	0.18
a-tocopherol	Knee OA (Tachmazidou 2019)	Inverse variance weighted	2.06	2	0.36
absolute circulating Retinol	Hip OA (Tachmazidou 2019)	Inverse variance weighted	0.3	1	0.58
b-carotene	Hip OA (Tachmazidou 2019)	Inverse variance weighted	0.01	1	0.92
Lycopene	Hip OA (Tachmazidou 2019)	MR Egger	3.63	3	0.3
Lycopene	Hip OA (Tachmazidou 2019)	Inverse variance weighted	3.81	4	0.43
circulating Retinol	Hip OA (Tachmazidou 2019)	MR Egger	33.91	22	0.05
circulating Retinol	Hip OA (Tachmazidou 2019)	Inverse variance weighted	35.35	23	0.05
a-tocopherol	Hip OA (Tachmazidou 2019)	MR Egger	1.06	1	0.3
a-tocopherol	Hip OA (Tachmazidou 2019)	Inverse variance weighted	5.74	2	0.06
absolute circulating Retinol	Hip OA (Zengini 2018)	Inverse variance weighted	0.17	1	0.68
b-carotene	Hip OA (Zengini 2018)	Inverse variance weighted	1.82	1	0.18
Lycopene	Hip OA (Zengini 2018)	MR Egger	8.29	3	0.04
Lycopene	Hip OA (Zengini 2018)	Inverse variance weighted	9.71	4	0.05
circulating Retinol	Hip OA (Zengini 2018)	MR Egger	18.98	22	0.65
circulating Retinol	Hip OA (Zengini 2018)	Inverse variance weighted	19.21	23	0.69
a-tocopherol	Hip OA (Zengini 2018)	MR Egger	0.71	1	0.4
a-tocopherol	Hip OA (Zengini 2018)	Inverse variance weighted	1.23	2	0.54
absolute circulating Retinol	Hip or knee OA (Tachmazidou 2019)	Inverse variance weighted	0.01	1	0.91
b-carotene	Hip or knee OA (Tachmazidou 2019)	Inverse variance weighted	0.65	1	0.42
Lycopene	Hip or knee OA (Tachmazidou 2019)	MR Egger	2	3	0.57
Lycopene	Hip or knee OA (Tachmazidou 2019)	Inverse variance weighted	2.52	4	0.64
circulating Retinol	Hip or knee OA (Tachmazidou 2019)	MR Egger	28.39	22	0.16
circulating Retinol	Hip or knee OA (Tachmazidou 2019)	Inverse variance weighted	31.24	23	0.12
a-tocopherol	Hip or knee OA (Tachmazidou 2019)	MR Egger	0.37	1	0.54
a-tocopherol	Hip or knee OA (Tachmazidou 2019)	Inverse variance weighted	0.9	2	0.64
absolute circulating Retinol	Hip or knee OA (Zengini 2018)	Inverse variance weighted	0.01	1	0.91
b-carotene	Hip or knee OA (Zengini 2018)	Inverse variance weighted	4.02	1	0.05
Lycopene	Hip or knee OA (Zengini 2018)	MR Egger	5.63	3	0.13
Lycopene	Hip or knee OA (Zengini 2018)	Inverse variance weighted	6.84	4	0.14
circulating Retinol	Hip or knee OA (Zengini 2018)	MR Egger	13.48	22	0.92
circulating Retinol	Hip or knee OA (Zengini 2018)	Inverse variance weighted	13.52	23	0.94
a-tocopherol	Hip or knee OA (Zengini 2018)	MR Egger	0.7	1	0.4
a-tocopherol	Hip or knee OA (Zengini 2018)	Inverse variance weighted	1.27	2	0.53
absolute circulating Retinol	Knee OA (Zengini 2018)	Inverse variance weighted	0.49	1	0.49
b-carotene	Knee OA (Zengini 2018)	Inverse variance weighted	0.54	1	0.46
Lycopene	Knee OA (Zengini 2018)	MR Egger	2.84	3	0.42
Lycopene	Knee OA (Zengini 2018)	Inverse variance weighted	3.2	4	0.52
circulating Retinol	Knee OA (Zengini 2018)	MR Egger	23.76	22	0.36
circulating Retinol	Knee OA (Zengini 2018)	Inverse variance weighted	24.07	23	0.4
a-tocopherol	Knee OA (Zengini 2018)	MR Egger	0.94	1	0.33
a-tocopherol	Knee OA (Zengini 2018)	Inverse variance weighted	1.07	2	0.58

## Sheet: Table S7
Table S7 Pleiotropy for MR Analysis between absolute circulating antioxidants and OA.
Exposure	Outcome	egger_intercept	se	pval
absolute circulating Retinol	Knee OA (Tachmazidou 2019)	NA	NA	NA
b-carotene	Knee OA (Tachmazidou 2019)	NA	NA	NA
Lycopene	Knee OA (Tachmazidou 2019)	0.005751	0.0130777	0.689866
circulating Retinol	Knee OA (Tachmazidou 2019)	-0.0138354	0.00763173	0.0835202
a-tocopherol	Knee OA (Tachmazidou 2019)	-0.0266939	0.0700608	0.768251
absolute circulating Retinol	Hip OA (Tachmazidou 2019)	NA	NA	NA
b-carotene	Hip OA (Tachmazidou 2019)	NA	NA	NA
Lycopene	Hip OA (Tachmazidou 2019)	0.0069359	0.0180968	0.727068
circulating Retinol	Hip OA (Tachmazidou 2019)	-0.0108044	0.0111696	0.343906
a-tocopherol	Hip OA (Tachmazidou 2019)	0.141929	0.0677145	0.283399
absolute circulating Retinol	Hip OA (Zengini 2018)	NA	NA	NA
b-carotene	Hip OA (Zengini 2018)	NA	NA	NA
Lycopene	Hip OA (Zengini 2018)	-0.0536416	0.074739	0.524771
circulating Retinol	Hip OA (Zengini 2018)	-0.0116324	0.024291	0.63675
a-tocopherol	Hip OA (Zengini 2018)	-0.130908	0.182366	0.603644
absolute circulating Retinol	Hip or knee OA (Tachmazidou 2019)	NA	NA	NA
b-carotene	Hip or knee OA (Tachmazidou 2019)	NA	NA	NA
Lycopene	Hip or knee OA (Tachmazidou 2019)	0.00772367	0.0106846	0.522015
circulating Retinol	Hip or knee OA (Tachmazidou 2019)	-0.00985551	0.00663835	0.151829
a-tocopherol	Hip or knee OA (Tachmazidou 2019)	0.0310897	0.0427939	0.600018
absolute circulating Retinol	Hip or knee OA (Zengini 2018)	NA	NA	NA
b-carotene	Hip or knee OA (Zengini 2018)	NA	NA	NA
Lycopene	Hip or knee OA (Zengini 2018)	-0.0302086	0.0376251	0.480761
circulating Retinol	Hip or knee OA (Zengini 2018)	0.00330229	0.0149656	0.827393
a-tocopherol	Hip or knee OA (Zengini 2018)	-0.082787	0.109734	0.588532
absolute circulating Retinol	Knee OA (Zengini 2018)	NA	NA	NA
b-carotene	Knee OA (Zengini 2018)	NA	NA	NA
Lycopene	Knee OA (Zengini 2018)	0.0202677	0.0335285	0.588173
circulating Retinol	Knee OA (Zengini 2018)	0.0102905	0.019109	0.595626
a-tocopherol	Knee OA (Zengini 2018)	-0.0482829	0.133093	0.778449

## Sheet: Table S8
Table S8 MR-PRESSO test for the causal effect of oxidative stress injury biomarkers levels and OA.
Exposure	Outcome	Outlier-corrected	MR-PRESSO global test
			RSSobs	P-value
Absolute circulating α-Tocopherol	OA	NA	Not enough intrumental variables
Absolute circulating β-Carotene	OA	NA	Not enough intrumental variables
Absolute circulating Lycopene	Hip OA (Tachmazidou 2019)	NA	6.00621	0.494
	Hip OA (Zengini 2018)	NA	21.5171	0.124
	Knee OA (Tachmazidou 2019)	NA	3.61516	0.705
	Knee OA (Zengini 2018)	NA	4.48939	0.616
Absolute circulating Retinol	OA	NA	Not enough intrumental variables
Circulating α-Tocopherol	Hip OA (Tachmazidou 2019)	NA	46.4905	0.127
	Hip OA (Zengini 2018)	NA	37.7786	0.411
	Knee OA (Tachmazidou 2019)	NA	37.4086	0.394
	Knee OA (Zengini 2018)	NA	42.6835	0.214
Circulating Ascorbate (Vitamin C)	Hip OA (Tachmazidou 2019)	NA	45.84	0.19
	Hip OA (Zengini 2018)	NA	58.9221	0.097
	Knee OA (Tachmazidou 2019)	NA	33.172	0.598
	Knee OA (Zengini 2018)	NA	44.5684	0.185
Circulating γ-tocopherol	Hip OA (Tachmazidou 2019)	NA	43.1117	0.176
	Hip OA (Zengini 2018)	NA	44.2315	0.138
	Knee OA (Tachmazidou 2019)	NA	34.0032	0.567
	Knee OA (Zengini 2018)	NA	43.8099	0.172
Circulating Retinol	Hip OA (Tachmazidou 2019)	NA	38.4214	0.054
	Hip OA (Zengini 2018)	NA	21.1424	0.668
	Knee OA (Tachmazidou 2019)	NA	31.7079	0.201
	Knee OA (Zengini 2018)	NA	26.0181	0.424

## Sheet: Table S9
Table S9 Leave-one-out test for absolute antioxidants and OA.
Exposure	Outcome	SNP	Beta	SE	P-value
absolute circulating Retinol	Hip OA (Zengini 2018)	All	-1.71568	0.784876	0.0288207
absolute circulating Retinol	Hip or knee OA (Tachmazidou 2019)	All	-0.168333	0.183848	0.35987
absolute circulating Retinol	Hip or knee OA (Zengini 2018)	All	-0.567425	0.472689	0.229977
absolute circulating Retinol	Knee OA (Tachmazidou 2019)	All	0.145	0.223917	0.517269
absolute circulating Retinol	Knee OA (Tachmazidou 2019)	All	-0.805	0.282843	0.00442576
absolute circulating Retinol	Knee OA (Zengini 2018)	All	0.17391	0.574541	0.762123
a-tocopherol	Hip OA (Zengini 2018)	rs11057830	0.458544	0.834696	0.582762
a-tocopherol	Hip OA (Zengini 2018)	rs2108622	-0.0606356	1.04412	0.95369
a-tocopherol	Hip OA (Zengini 2018)	rs964184	-0.374399	0.94467	0.691863
a-tocopherol	Hip OA (Zengini 2018)	All	0.0471237	0.739986	0.949223
a-tocopherol	Hip or knee OA (Tachmazidou 2019)	rs11057830	-0.207807	0.196801	0.291002
a-tocopherol	Hip or knee OA (Tachmazidou 2019)	rs2108622	-0.126349	0.222535	0.570189
a-tocopherol	Hip or knee OA (Tachmazidou 2019)	rs964184	-0.0284191	0.220851	0.897611
a-tocopherol	Hip or knee OA (Tachmazidou 2019)	All	-0.127783	0.173403	0.461172
a-tocopherol	Hip or knee OA (Zengini 2018)	rs11057830	-0.20122	0.522867	0.700356
a-tocopherol	Hip or knee OA (Zengini 2018)	rs2108622	0.307839	0.57194	0.590414
a-tocopherol	Hip or knee OA (Zengini 2018)	rs964184	-0.363284	0.568495	0.522805
a-tocopherol	Hip or knee OA (Zengini 2018)	All	-0.0966522	0.445286	0.828165
a-tocopherol	Knee OA (Tachmazidou 2019)	rs11057830	-0.253827	0.247047	0.30421
a-tocopherol	Knee OA (Tachmazidou 2019)	rs2108622	0.092226	0.271794	0.734366
a-tocopherol	Knee OA (Tachmazidou 2019)	rs964184	-0.224949	0.360497	0.532629
a-tocopherol	Knee OA (Tachmazidou 2019)	All	-0.140139	0.214574	0.513688
a-tocopherol	Knee OA (Tachmazidou 2019)	rs11057830	-0.111212	0.722412	0.877653
a-tocopherol	Knee OA (Tachmazidou 2019)	rs2108622	-0.580547	0.346453	0.0937995
a-tocopherol	Knee OA (Tachmazidou 2019)	rs964184	0.33774	0.348992	0.333165
a-tocopherol	Knee OA (Tachmazidou 2019)	All	-0.114656	0.450341	0.799033
a-tocopherol	Knee OA (Zengini 2018)	rs11057830	-0.338459	0.611638	0.580014
a-tocopherol	Knee OA (Zengini 2018)	rs2108622	0.297209	0.692746	0.667901
a-tocopherol	Knee OA (Zengini 2018)	rs964184	-0.283116	0.686954	0.680242
a-tocopherol	Knee OA (Zengini 2018)	All	-0.128761	0.539324	0.811303
b-carotene	Hip OA (Zengini 2018)	All	0.147933	0.274403	0.589813
b-carotene	Hip or knee OA (Tachmazidou 2019)	All	0.00873631	0.047617	0.854429
b-carotene	Hip or knee OA (Zengini 2018)	All	0.125963	0.245384	0.607721
b-carotene	Knee OA (Tachmazidou 2019)	All	-0.0225465	0.0601864	0.707949
b-carotene	Knee OA (Tachmazidou 2019)	All	0.048989	0.0733042	0.503943
b-carotene	Knee OA (Zengini 2018)	All	0.0503806	0.148708	0.734769
Lycopene	Hip OA (Zengini 2018)	rs2232315	0.101361	0.103328	0.326609
Lycopene	Hip OA (Zengini 2018)	rs341075	-0.114372	0.086638	0.186796
Lycopene	Hip OA (Zengini 2018)	rs4635297	0.0913253	0.112406	0.416529
Lycopene	Hip OA (Zengini 2018)	rs6108801	0.0624726	0.123803	0.613831
Lycopene	Hip OA (Zengini 2018)	rs7680948	0.046412	0.124951	0.710309
Lycopene	Hip OA (Zengini 2018)	All	0.0479397	0.101827	0.637786
Lycopene	Hip or knee OA (Tachmazidou 2019)	rs2232315	-0.0173511	0.0174601	0.320342
Lycopene	Hip or knee OA (Tachmazidou 2019)	rs341075	-0.000992864	0.0200998	0.960603
Lycopene	Hip or knee OA (Tachmazidou 2019)	rs4635297	-0.0134521	0.0175001	0.442079
Lycopene	Hip or knee OA (Tachmazidou 2019)	rs6108801	-0.00400341	0.0170745	0.814622
Lycopene	Hip or knee OA (Tachmazidou 2019)	rs7680948	-0.0146184	0.0169417	0.388211
Lycopene	Hip or knee OA (Tachmazidou 2019)	All	-0.0105405	0.0158437	0.50587
Lycopene	Hip or knee OA (Zengini 2018)	rs2232315	0.0225701	0.065776	0.731496
Lycopene	Hip or knee OA (Zengini 2018)	rs341075	-0.0594269	0.0522023	0.254955
Lycopene	Hip or knee OA (Zengini 2018)	rs4635297	0.0473677	0.0468234	0.311717
Lycopene	Hip or knee OA (Zengini 2018)	rs6108801	0.0253472	0.0624563	0.684861
Lycopene	Hip or knee OA (Zengini 2018)	rs7680948	0.00515628	0.0644782	0.936262
Lycopene	Hip or knee OA (Zengini 2018)	All	0.0120729	0.0530954	0.820127
Lycopene	Knee OA (Tachmazidou 2019)	rs2232315	-0.0303457	0.0213642	0.155492
Lycopene	Knee OA (Tachmazidou 2019)	rs341075	-0.00517979	0.024591	0.83317
Lycopene	Knee OA (Tachmazidou 2019)	rs4635297	-0.0184516	0.0213957	0.388467
Lycopene	Knee OA (Tachmazidou 2019)	rs6108801	-0.0210209	0.0208958	0.314423
Lycopene	Knee OA (Tachmazidou 2019)	rs7680948	-0.0255227	0.0207253	0.218146
Lycopene	Knee OA (Tachmazidou 2019)	All	-0.0209365	0.0193824	0.280062
Lycopene	Knee OA (Tachmazidou 2019)	rs2232315	0.030019	0.0271	0.267987
Lycopene	Knee OA (Tachmazidou 2019)	rs341075	0.00193042	0.0309991	0.950345
Lycopene	Knee OA (Tachmazidou 2019)	rs4635297	0.0112235	0.0275896	0.684154
Lycopene	Knee OA (Tachmazidou 2019)	rs6108801	0.0353339	0.0262244	0.177862
Lycopene	Knee OA (Tachmazidou 2019)	rs7680948	0.0178893	0.0290589	0.538144
Lycopene	Knee OA (Tachmazidou 2019)	All	0.0203171	0.0243413	0.403899
Lycopene	Knee OA (Zengini 2018)	rs2232315	-0.0223735	0.0558788	0.688867
Lycopene	Knee OA (Zengini 2018)	rs341075	-0.0475425	0.0636147	0.454852
Lycopene	Knee OA (Zengini 2018)	rs4635297	-0.0109426	0.0551485	0.842716
Lycopene	Knee OA (Zengini 2018)	rs6108801	-0.0141084	0.0536617	0.792616
Lycopene	Knee OA (Zengini 2018)	rs7680948	-0.0579843	0.0534454	0.277954
Lycopene	Knee OA (Zengini 2018)	All	-0.029894	0.049933	0.549385

## Sheet: Table S10
Table S10 Casual effects of MR Analysis between circulating antioxidants metabolites and OA
Exposure	Outcome	Method	nsnp	Beta	SE	P-value
Alpha-tocopherol	Hip OA (Zengini 2018)	MR Egger	34	1.00826	0.733823	0.178994
Alpha-tocopherol	Hip OA (Zengini 2018)	Weighted median	34	1.51528	0.820189	0.0646774
Alpha-tocopherol	Hip OA (Zengini 2018)	Inverse variance weighted	34	1.61157	0.56778	0.00453437
Alpha-tocopherol	Hip OA (Zengini 2018)	Simple mode	34	1.5372	3.34647	0.648994
Alpha-tocopherol	Hip OA (Zengini 2018)	Weighted mode	34	1.5372	3.185	0.632539
Alpha-tocopherol	Hip or knee OA (Zengini 2018)	MR Egger	34	0.554422	0.488665	0.264986
Alpha-tocopherol	Hip or knee OA (Zengini 2018)	Weighted median	34	0.548509	0.502393	0.274923
Alpha-tocopherol	Hip or knee OA (Zengini 2018)	Inverse variance weighted	34	0.765003	0.372213	0.0398519
Alpha-tocopherol	Hip or knee OA (Zengini 2018)	Simple mode	34	0.820058	1.05958	0.444472
Alpha-tocopherol	Hip or knee OA (Zengini 2018)	Weighted mode	34	0.352669	0.956679	0.714752
Alpha-tocopherol	Knee OA (Zengini 2018)	MR Egger	34	0.501423	0.566647	0.382814
Alpha-tocopherol	Knee OA (Zengini 2018)	Weighted median	34	0.270807	0.577429	0.639078
Alpha-tocopherol	Knee OA (Zengini 2018)	Inverse variance weighted	34	0.684984	0.430626	0.111683
Alpha-tocopherol	Knee OA (Zengini 2018)	Simple mode	34	0.806197	1.32984	0.548506
Alpha-tocopherol	Knee OA (Zengini 2018)	Weighted mode	34	0.438928	1.24768	0.727229
Alpha-tocopherol	Knee OA (Tachmazidou 2019)	MR Egger	34	-0.31719	0.203412	0.128751
Alpha-tocopherol	Knee OA (Tachmazidou 2019)	Weighted median	34	-0.14935	0.236746	0.528141
Alpha-tocopherol	Knee OA (Tachmazidou 2019)	Inverse variance weighted	34	-0.0824362	0.156967	0.599457
Alpha-tocopherol	Knee OA (Tachmazidou 2019)	Simple mode	34	-0.0399459	1.32649	0.976158
Alpha-tocopherol	Knee OA (Tachmazidou 2019)	Weighted mode	34	-0.0399459	1.33839	0.976369
Alpha-tocopherol	Hip OA (Tachmazidou 2019)	MR Egger	34	-0.134993	0.291593	0.646532
Alpha-tocopherol	Hip OA (Tachmazidou 2019)	Weighted median	34	-0.517072	0.299967	0.0847509
Alpha-tocopherol	Hip OA (Tachmazidou 2019)	Inverse variance weighted	34	-0.0354821	0.222011	0.873022
Alpha-tocopherol	Hip OA (Tachmazidou 2019)	Simple mode	34	-0.0833657	0.939215	0.929808
Alpha-tocopherol	Hip OA (Tachmazidou 2019)	Weighted mode	34	-0.367677	0.851905	0.668843
Alpha-tocopherol	Hip or knee OA (Tachmazidou 2019)	MR Egger	34	-0.194584	0.168991	0.25808
Alpha-tocopherol	Hip or knee OA (Tachmazidou 2019)	Weighted median	34	-0.148355	0.199294	0.456635
Alpha-tocopherol	Hip or knee OA (Tachmazidou 2019)	Inverse variance weighted	34	-0.0590997	0.131153	0.652266
Alpha-tocopherol	Hip or knee OA (Tachmazidou 2019)	Simple mode	34	-0.0575607	0.832394	0.945287
Alpha-tocopherol	Hip or knee OA (Tachmazidou 2019)	Weighted mode	34	-0.200456	0.871789	0.819561
Ascorbate (Vitamin C)	Hip OA (Zengini 2018)	MR Egger	34	-0.0357985	0.147335	0.809577
Ascorbate (Vitamin C)	Hip OA (Zengini 2018)	Weighted median	34	-0.245485	0.178355	0.168703
Ascorbate (Vitamin C)	Hip OA (Zengini 2018)	Inverse variance weighted	34	-0.0136551	0.114873	0.905377
Ascorbate (Vitamin C)	Hip OA (Zengini 2018)	Simple mode	34	0.153744	5.26116	0.976863
Ascorbate (Vitamin C)	Hip OA (Zengini 2018)	Weighted mode	34	-0.229662	5.12609	0.964535
Ascorbate (Vitamin C)	Hip or knee OA (Zengini 2018)	MR Egger	34	-0.097786	0.0912976	0.29215
Ascorbate (Vitamin C)	Hip or knee OA (Zengini 2018)	Weighted median	34	-0.0537322	0.102351	0.599599
Ascorbate (Vitamin C)	Hip or knee OA (Zengini 2018)	Inverse variance weighted	34	-0.0222201	0.07314	0.761279
Ascorbate (Vitamin C)	Hip or knee OA (Zengini 2018)	Simple mode	34	0.359422	0.533445	0.505147
Ascorbate (Vitamin C)	Hip or knee OA (Zengini 2018)	Weighted mode	34	-0.0866932	0.485525	0.859379
Ascorbate (Vitamin C)	Knee OA (Zengini 2018)	MR Egger	34	-0.0627398	0.105874	0.557621
Ascorbate (Vitamin C)	Knee OA (Zengini 2018)	Weighted median	34	-0.0681836	0.0993876	0.49269
Ascorbate (Vitamin C)	Knee OA (Zengini 2018)	Inverse variance weighted	34	-0.00535966	0.0835288	0.948839
Ascorbate (Vitamin C)	Knee OA (Zengini 2018)	Simple mode	34	-0.0283482	0.670774	0.966545
Ascorbate (Vitamin C)	Knee OA (Zengini 2018)	Weighted mode	34	-0.0283482	0.632531	0.964523
Ascorbate (Vitamin C)	Knee OA (Tachmazidou 2019)	MR Egger	34	-0.042129	0.0367082	0.259611
Ascorbate (Vitamin C)	Knee OA (Tachmazidou 2019)	Weighted median	34	-0.0560431	0.0411698	0.173429
Ascorbate (Vitamin C)	Knee OA (Tachmazidou 2019)	Inverse variance weighted	34	-0.041972	0.0289989	0.147795
Ascorbate (Vitamin C)	Knee OA (Tachmazidou 2019)	Simple mode	34	-0.0109979	0.688306	0.987348
Ascorbate (Vitamin C)	Knee OA (Tachmazidou 2019)	Weighted mode	34	-0.0680666	0.600178	0.910392
Ascorbate (Vitamin C)	Hip OA (Tachmazidou 2019)	MR Egger	34	0.0583486	0.0518308	0.268643
Ascorbate (Vitamin C)	Hip OA (Tachmazidou 2019)	Weighted median	34	0.00702615	0.0520733	0.892669
Ascorbate (Vitamin C)	Hip OA (Tachmazidou 2019)	Inverse variance weighted	34	0.0294986	0.0408051	0.469732
Ascorbate (Vitamin C)	Hip OA (Tachmazidou 2019)	Simple mode	34	0.0796919	4.78312	0.986807
Ascorbate (Vitamin C)	Hip OA (Tachmazidou 2019)	Weighted mode	34	0.0796919	4.48519	0.985931
Ascorbate (Vitamin C)	Hip or knee OA (Tachmazidou 2019)	MR Egger	34	-0.0120862	0.0309988	0.699201
Ascorbate (Vitamin C)	Hip or knee OA (Tachmazidou 2019)	Weighted median	34	-0.0336085	0.0346519	0.332102
Ascorbate (Vitamin C)	Hip or knee OA (Tachmazidou 2019)	Inverse variance weighted	34	-0.0179803	0.0241529	0.456613
Ascorbate (Vitamin C)	Hip or knee OA (Tachmazidou 2019)	Simple mode	34	-0.0313772	1.94155	0.987203
Ascorbate (Vitamin C)	Hip or knee OA (Tachmazidou 2019)	Weighted mode	34	-0.0313772	1.92198	0.987073
Gamma-tocopherol	Hip OA (Zengini 2018)	MR Egger	34	0.257716	0.454783	0.574886
Gamma-tocopherol	Hip OA (Zengini 2018)	Weighted median	34	0.0373064	0.399186	0.925541
Gamma-tocopherol	Hip OA (Zengini 2018)	Inverse variance weighted	34	0.111215	0.318494	0.726947
Gamma-tocopherol	Hip OA (Zengini 2018)	Simple mode	34	0.159942	0.495891	0.749083
Gamma-tocopherol	Hip OA (Zengini 2018)	Weighted mode	34	0.0484237	0.340107	0.887647
Gamma-tocopherol	Hip or knee OA (Zengini 2018)	MR Egger	34	-0.129989	0.288661	0.655518
Gamma-tocopherol	Hip or knee OA (Zengini 2018)	Weighted median	34	-0.110498	0.236345	0.640122
Gamma-tocopherol	Hip or knee OA (Zengini 2018)	Inverse variance weighted	34	-0.0450294	0.201927	0.823537
Gamma-tocopherol	Hip or knee OA (Zengini 2018)	Simple mode	34	-0.0227838	0.317816	0.943282
Gamma-tocopherol	Hip or knee OA (Zengini 2018)	Weighted mode	34	-0.0874821	0.202026	0.667814
Gamma-tocopherol	Knee OA (Zengini 2018)	MR Egger	34	-0.435802	0.317317	0.179175
Gamma-tocopherol	Knee OA (Zengini 2018)	Weighted median	34	-0.36385	0.311379	0.242601
Gamma-tocopherol	Knee OA (Zengini 2018)	Inverse variance weighted	34	-0.0859466	0.229564	0.708114
Gamma-tocopherol	Knee OA (Zengini 2018)	Simple mode	34	-0.0327479	0.428492	0.939542
Gamma-tocopherol	Knee OA (Zengini 2018)	Weighted mode	34	-0.299301	0.264328	0.265665
Gamma-tocopherol	Knee OA (Tachmazidou 2019)	MR Egger	34	-0.162295	0.114223	0.165028
Gamma-tocopherol	Knee OA (Tachmazidou 2019)	Weighted median	34	-0.133231	0.124136	0.283153
Gamma-tocopherol	Knee OA (Tachmazidou 2019)	Inverse variance weighted	34	-0.130971	0.0808938	0.105438
Gamma-tocopherol	Knee OA (Tachmazidou 2019)	Simple mode	34	-0.164518	0.158409	0.306555
Gamma-tocopherol	Knee OA (Tachmazidou 2019)	Weighted mode	34	-0.111945	0.106597	0.30127
Gamma-tocopherol	Hip OA (Tachmazidou 2019)	MR Egger	34	0.0741621	0.158665	0.643372
Gamma-tocopherol	Hip OA (Tachmazidou 2019)	Weighted median	34	-0.022844	0.142185	0.872358
Gamma-tocopherol	Hip OA (Tachmazidou 2019)	Inverse variance weighted	34	-0.0913892	0.114313	0.424022
Gamma-tocopherol	Hip OA (Tachmazidou 2019)	Simple mode	34	-0.259551	0.210431	0.226131
Gamma-tocopherol	Hip OA (Tachmazidou 2019)	Weighted mode	34	-0.0614949	0.121661	0.616594
Gamma-tocopherol	Hip or knee OA (Tachmazidou 2019)	MR Egger	34	-0.0348877	0.0940573	0.713142
Gamma-tocopherol	Hip or knee OA (Tachmazidou 2019)	Weighted median	34	-0.109647	0.106349	0.302534
Gamma-tocopherol	Hip or knee OA (Tachmazidou 2019)	Inverse variance weighted	34	-0.0870032	0.0662257	0.188934
Gamma-tocopherol	Hip or knee OA (Tachmazidou 2019)	Simple mode	34	-0.1752	0.145229	0.236253
Gamma-tocopherol	Hip or knee OA (Tachmazidou 2019)	Weighted mode	34	-0.0571574	0.0861359	0.511574
circulating Retinol	Hip OA (Zengini 2018)	MR Egger	24	0.0302107	0.0984135	0.761748
circulating Retinol	Hip OA (Zengini 2018)	Weighted median	24	-0.0281589	0.0522787	0.590142
circulating Retinol	Hip OA (Zengini 2018)	Inverse variance weighted	24	-0.0131429	0.0385911	0.733429
circulating Retinol	Hip OA (Zengini 2018)	Simple mode	24	-0.0262228	0.112745	0.81814
circulating Retinol	Hip OA (Zengini 2018)	Weighted mode	24	-0.0945557	0.11378	0.414494
circulating Retinol	Hip or knee OA (Zengini 2018)	MR Egger	24	0.0245811	0.0611693	0.691669
circulating Retinol	Hip or knee OA (Zengini 2018)	Weighted median	24	0.0152763	0.0309341	0.621425
circulating Retinol	Hip or knee OA (Zengini 2018)	Inverse variance weighted	24	0.0370388	0.023543	0.115663
circulating Retinol	Hip or knee OA (Zengini 2018)	Simple mode	24	0.0104983	0.0589964	0.860322
circulating Retinol	Hip or knee OA (Zengini 2018)	Weighted mode	24	0.00929902	0.0564111	0.870507
circulating Retinol	Knee OA (Zengini 2018)	MR Egger	24	0.00058612	0.0784211	0.994104
circulating Retinol	Knee OA (Zengini 2018)	Weighted median	24	0.0168916	0.041058	0.680773
circulating Retinol	Knee OA (Zengini 2018)	Inverse variance weighted	24	0.0396315	0.0294164	0.177896
circulating Retinol	Knee OA (Zengini 2018)	Simple mode	24	-0.038713	0.0821763	0.642009
circulating Retinol	Knee OA (Zengini 2018)	Weighted mode	24	-0.0366598	0.0790499	0.647182
circulating Retinol	Knee OA (Tachmazidou 2019)	MR Egger	24	0.0672233	0.0311087	0.0418569
circulating Retinol	Knee OA (Tachmazidou 2019)	Weighted median	24	0.0239423	0.017121	0.161989
circulating Retinol	Knee OA (Tachmazidou 2019)	Inverse variance weighted	24	0.0151556	0.0125321	0.226531
circulating Retinol	Knee OA (Tachmazidou 2019)	Simple mode	24	0.0219498	0.0349866	0.536591
circulating Retinol	Knee OA (Tachmazidou 2019)	Weighted mode	24	0.023469	0.0314164	0.462614
circulating Retinol	Hip OA (Tachmazidou 2019)	MR Egger	24	0.0638599	0.0455154	0.174561
circulating Retinol	Hip OA (Tachmazidou 2019)	Weighted median	24	0.0223107	0.0217347	0.304654
circulating Retinol	Hip OA (Tachmazidou 2019)	Inverse variance weighted	24	0.023196	0.0174235	0.183088
circulating Retinol	Hip OA (Tachmazidou 2019)	Simple mode	24	0.0327044	0.0448924	0.473657
circulating Retinol	Hip OA (Tachmazidou 2019)	Weighted mode	24	0.0211224	0.040325	0.605426
circulating Retinol	Hip or knee OA (Tachmazidou 2019)	MR Egger	24	0.0549315	0.0270683	0.0546902
circulating Retinol	Hip or knee OA (Tachmazidou 2019)	Weighted median	24	0.0212377	0.0136151	0.118794
circulating Retinol	Hip or knee OA (Tachmazidou 2019)	Inverse variance weighted	24	0.0178346	0.0106772	0.0948516
circulating Retinol	Hip or knee OA (Tachmazidou 2019)	Simple mode	24	0.0220864	0.0269525	0.420935
circulating Retinol	Hip or knee OA (Tachmazidou 2019)	Weighted mode	24	0.0220864	0.0234974	0.357009

[truncated: 10 more sheets: Table S11, Table S12 , Table S13, Table S14, Table S15, Table S16, Table S17, Table S18, Table S19, Table S20]
